# Supplementary material for: N-[2-(Phenyl­sulfon­yl)eth­yl]benzyl­amine
Source: Acta Crystallogr Sect E Struct Rep Online. 2012 Sep 15;68(Pt 10):o2940. doi: 10.1107/S160053681203886X (PMC3470312; doi:10.1107/S160053681203886X)
Supplement: Supplementary file 1 [file e-68-o2940-sup1.cif]

##############################################################################
#                                                                            #
# This CIF contains the data in a paper accepted for publication in          #
# Acta Crystallographica Section E. It conforms to the requirements of       #
# Notes for Authors for Acta Crystallographica Section E, and has been       #
# peer reviewed under the auspices of the IUCr Commission on Journals.       #
#                                                                            #
# Full details of the Crystallographic Information File format               #
# are given in the paper "The Crystallographic Information File (CIF):       #
# a New Standard Archive File for Crystallography" by S. R. Hall, F. H.      #
# Allen and I. D. Brown [Acta Cryst. (1991), A47, 655-685].                  #
#                                                                            #
# The current version of the core CIF dictionary is obtainable from          #
# ftp://ftp.iucr.org/pub/cif_core.dic.                                       #
#                                                                            #
# Software is freely available for graphical display of the structure(s)     #
# in this CIF. For information consult the CIF software page                 #
# http://www.iucr.org/resources/cif/software.                                #
#                                                                            #
# This file may be used for bona fide research purposes within the           #
# scientific community so long as proper attribution is given to the journal # 
# article from which it was obtained.                                        #
#                                                                            #
##############################################################################
data_global
_audit_creation_method     'WinGX routine CIF_UPDATE'
_audit_conform_dict_name     cif_core.dic
_audit_conform_dict_version     2.3
_journal_date_recd_electronic     2012-08-06
_journal_date_accepted     2012-09-10
_journal_name_full     'Acta Crystallographica, Section E'
_journal_year     2012
_journal_volume     68
_journal_issue     10
_journal_page_first     o2940
_journal_page_last     o2940
_journal_paper_category     QO
_journal_paper_doi     10.1107/S160053681203886X
_journal_coeditor_code     BG2477
_publ_contact_author_name     'Fronczek, Frank R.'
_publ_contact_author_address
;
Department of Chemistry
Louisiana State University
Baton Rouge
LA 70803-1804
USA
;
_publ_contact_author_email     ffroncz@lsu.edu
_publ_contact_author_fax     '225-578-3458'
_publ_contact_author_phone     '225-578-8270'
_publ_section_title
;
<i>N</i>-[2-(Phenylsulfonyl)ethyl]benzylamine
;
_publ_section_title_footnote
;
 CAS 550350-59-9.
;
loop_
    _publ_author_name
    _publ_author_address
    'Aubry, David A.'
;
Department of Chemistry
Louisiana State University
Baton Rouge
LA 70803-1804
USA
;
    'Fronczek, Frank R.'
;
Department of Chemistry
Louisiana State University
Baton Rouge
LA 70803-1804
USA
;
    'Watkins, Steven F.'
;
Department of Chemistry
Louisiana State University
Baton Rouge
LA 70803-1804
USA
;
data_I
_audit_creation_method     'WinGX routine CIF_UPDATE'
_chemical_name_systematic
;
<i>N</i>-[2-(Phenylsulfonyl)ethyl]benzylamine
;
_chemical_formula_moiety     'C15 H17 N1 O2 S1'
_chemical_formula_sum     'C15 H17 N O2 S'
_chemical_formula_iupac     'C15 H17 N1 O2 S1'
_chemical_formula_weight     275.36
_symmetry_cell_setting     monoclinic
_symmetry_space_group_name_H-M     'P 21'
_symmetry_space_group_name_Hall     'P 2yb'
loop_
    _symmetry_equiv_pos_as_xyz
    'x, y, z'
    '-x, y+1/2, -z'
_cell_length_a     5.7428(11)
_cell_length_b     10.170(2)
_cell_length_c     12.486(2)
_cell_angle_alpha     90
_cell_angle_beta     102.09(3)
_cell_angle_gamma     90
_cell_volume     713.1(2)
_cell_formula_units_Z     2
_cell_measurement_reflns_used     25
_cell_measurement_theta_min     2.62
_cell_measurement_theta_max     27.5
_cell_measurement_temperature     298(2)
_cell_measurement_pressure     101.3
_exptl_crystal_description     prism
_exptl_crystal_colour     colorless
_exptl_crystal_size_max     0.50
_exptl_crystal_size_mid     0.45
_exptl_crystal_size_min     0.32
_exptl_crystal_density_diffrn     1.282
_exptl_crystal_density_method     'not measured'
_exptl_crystal_F_000     292
_exptl_absorpt_coefficient_mu     0.224
_exptl_absorpt_correction_type     psi-scan
_exptl_absorpt_process_details     '(North <i>et al.</i>, 1968)'
_exptl_absorpt_correction_T_min     0.8961
_exptl_absorpt_correction_T_max     0.9317
_diffrn_ambient_temperature     298(2)
_diffrn_radiation_type     MoK\a
_diffrn_radiation_wavelength     0.71073
_diffrn_radiation_source     'fine-focus sealed tube'
_diffrn_radiation_monochromator     graphite
_diffrn_measurement_device     'Enraf--Nonius CAD-4'
_diffrn_measurement_method     \q/2\q
_diffrn_reflns_number     5320
_diffrn_reflns_av_R_equivalents     0.0212
_diffrn_reflns_av_sigmaI/netI     0.0209
_diffrn_reflns_theta_min     2.61
_diffrn_reflns_theta_max     27.46
_diffrn_reflns_theta_full     25
_diffrn_measured_fraction_theta_max     0.999
_diffrn_measured_fraction_theta_full     0.999
_diffrn_reflns_limit_h_min     -7
_diffrn_reflns_limit_h_max     7
_diffrn_reflns_limit_k_min     -13
_diffrn_reflns_limit_k_max     13
_diffrn_reflns_limit_l_min     -16
_diffrn_reflns_limit_l_max     16
_diffrn_standards_number     3
_diffrn_standards_interval_count     ?
_diffrn_standards_interval_time     60
_diffrn_standards_decay_%     4.0
_reflns_number_total     3264
_reflns_number_gt     2990
_reflns_threshold_expression     I>2\s(I)
_refine_ls_structure_factor_coef     Fsqd
_refine_ls_matrix_type     full
_refine_ls_R_factor_gt     0.0288
_refine_ls_wR_factor_ref     0.0864
_refine_ls_goodness_of_fit_ref     0.991
_refine_ls_restrained_S_all     0.990
_refine_ls_number_reflns     3264
_refine_ls_number_parameters     177
_refine_ls_number_restraints     1
_refine_ls_number_constraints     0
_refine_ls_hydrogen_treatment     mixed
_refine_ls_weighting_scheme     calc
_refine_ls_weighting_details
         'calc w=1/[\s^2^(Fo^2^)+(0.0562P)^2^+0.0525P] where P=(Fo^2^+2Fc^2^)/3'
_atom_sites_solution_hydrogens     geom
_atom_sites_solution_primary     direct
_atom_sites_solution_secondary     difmap
_refine_ls_shift/su_max     0.000
_refine_diff_density_max     0.151
_refine_diff_density_min     -0.215
_refine_ls_extinction_method     none
_refine_ls_abs_structure_details     'Flack (1983), 2081 Bijvoet pairs'
_refine_ls_abs_structure_Flack     0.07(6)
loop_
    _atom_type_symbol
    _atom_type_description
    _atom_type_scat_dispersion_real
    _atom_type_scat_dispersion_imag
    _atom_type_scat_source
    C C 0.0033 0.0016 'International Tables Vol C Tables 4.2.6.8 and 6.1.1.4'
    H H 0 0 'International Tables Vol C Tables 4.2.6.8 and 6.1.1.4'
    N N 0.0061 0.0033 'International Tables Vol C Tables 4.2.6.8 and 6.1.1.4'
    O O 0.0106 0.006 'International Tables Vol C Tables 4.2.6.8 and 6.1.1.4'
    S S 0.1246 0.1234 'International Tables Vol C Tables 4.2.6.8 and 6.1.1.4'
_computing_data_collection     'CAD-4 EXPRESS (Enraf--Nonius, 1994)'
_computing_cell_refinement     'CAD-4 EXPRESS (Enraf--Nonius, 1994)'
_computing_data_reduction     'XCAD4 (Farrugia, 1999)'
_computing_structure_solution     'SIR2002 (Burla <i>et al.</i>, 2003)'
_computing_structure_refinement     'SHELXL97 (Sheldrick, 2008)'
_computing_molecular_graphics     'ORTEP-3 for Windows (Farrugia, 1997)'
_computing_publication_material     'WinGX (Farrugia, 1999)'
loop_
    _atom_site_type_symbol
    _atom_site_label
    _atom_site_fract_x
    _atom_site_fract_y
    _atom_site_fract_z
    _atom_site_U_iso_or_equiv
    _atom_site_adp_type
    _atom_site_calc_flag
    _atom_site_refinement_flags
    _atom_site_occupancy
    _atom_site_disorder_assembly
    _atom_site_disorder_group
    C C1 0.1957(3) 0.01813(15) 0.34724(12) 0.0424(3) Uani d . 1 . .
    C C2 0.0482(3) -0.08893(17) 0.34717(13) 0.0533(4) Uani d . 1 . .
    H H2 -0.0657 -0.0884 0.3903 0.064 Uiso calc R 1 . .
    C C3 0.0698(4) -0.1963(2) 0.28342(15) 0.0657(5) Uani d . 1 . .
    H H3 -0.0305 -0.2682 0.2826 0.079 Uiso calc R 1 . .
    C C4 0.2404(4) -0.1973(2) 0.22054(14) 0.0639(5) Uani d . 1 . .
    H H4 0.254 -0.2699 0.177 0.077 Uiso calc R 1 . .
    C C5 0.3912(4) -0.0917(2) 0.22157(15) 0.0656(5) Uani d . 1 . .
    H H5 0.5078 -0.094 0.1799 0.079 Uiso calc R 1 . .
    C C6 0.3693(3) 0.01759(19) 0.28437(14) 0.0561(4) Uani d . 1 . .
    H H6 0.469 0.0897 0.2847 0.067 Uiso calc R 1 . .
    C C7 0.4077(2) 0.1536(2) 0.53880(12) 0.0522(3) Uani d . 1 . .
    H H7A 0.5518 0.1629 0.5105 0.063 Uiso calc R 1 . .
    H H7B 0.3977 0.2293 0.5848 0.063 Uiso calc R 1 . .
    C C8 0.4311(3) 0.03164(18) 0.60956(14) 0.0560(4) Uani d . 1 . .
    H H8A 0.4215 -0.0452 0.5628 0.067 Uiso calc R 1 . .
    H H8B 0.587 0.0316 0.658 0.067 Uiso calc R 1 . .
    C C9 0.3093(4) -0.0788(2) 0.76111(17) 0.0691(5) Uani d . 1 . .
    H H9A 0.374 -0.1558 0.732 0.083 Uiso calc R 1 . .
    H H9B 0.1651 -0.1049 0.7843 0.083 Uiso calc R 1 . .
    C C10 0.4876(3) -0.02798(17) 0.85863(14) 0.0554(4) Uani d . 1 . .
    C C11 0.7095(4) -0.0864(2) 0.88806(17) 0.0698(5) Uani d . 1 . .
    H H11 0.7488 -0.156 0.8469 0.084 Uiso calc R 1 . .
    C C12 0.8722(4) -0.0421(3) 0.97776(19) 0.0892(8) Uani d . 1 . .
    H H12 1.021 -0.0819 0.9964 0.107 Uiso calc R 1 . .
    C C13 0.8185(5) 0.0584(3) 1.03905(17) 0.0914(8) Uani d . 1 . .
    H H13 0.9293 0.0868 1.1 0.11 Uiso calc R 1 . .
    C C14 0.6002(5) 0.1187(3) 1.01140(17) 0.0836(7) Uani d . 1 . .
    H H14 0.5637 0.1887 1.0529 0.1 Uiso calc R 1 . .
    C C15 0.4339(4) 0.0746(2) 0.92103(16) 0.0670(5) Uani d . 1 . .
    H H15 0.2854 0.1147 0.9027 0.08 Uiso calc R 1 . .
    N N1 0.2511(3) 0.02105(18) 0.67505(12) 0.0610(4) Uani d . 1 . .
    H H1 0.122(4) -0.001(2) 0.6295(17) 0.059(5) Uiso d . 1 . .
    O O1 -0.05605(19) 0.13963(16) 0.46634(10) 0.0646(4) Uani d . 1 . .
    O O2 0.1828(3) 0.27332(14) 0.36372(13) 0.0725(4) Uani d . 1 . .
    S S1 0.16006(6) 0.15714(4) 0.42668(3) 0.04876(11) Uani d . 1 . .
loop_
    _atom_site_aniso_label
    _atom_site_aniso_U_11
    _atom_site_aniso_U_22
    _atom_site_aniso_U_33
    _atom_site_aniso_U_12
    _atom_site_aniso_U_13
    _atom_site_aniso_U_23
    C1 0.0372(7) 0.0472(8) 0.0405(6) 0.0003(6) 0.0032(5) 0.0037(6)
    C2 0.0498(8) 0.0577(9) 0.0529(8) -0.0103(7) 0.0121(7) 0.0007(7)
    C3 0.0720(11) 0.0584(10) 0.0625(10) -0.0135(9) 0.0046(9) -0.0038(8)
    C4 0.0772(12) 0.0615(10) 0.0479(8) 0.0123(9) 0.0017(8) -0.0040(8)
    C5 0.0635(10) 0.0825(13) 0.0540(9) 0.0153(10) 0.0195(8) 0.0043(9)
    C6 0.0481(8) 0.0630(10) 0.0598(9) -0.0047(7) 0.0170(7) 0.0065(8)
    C7 0.0383(6) 0.0595(8) 0.0546(7) 0.0006(9) 0.0004(5) -0.0105(9)
    C8 0.0480(8) 0.0631(10) 0.0521(8) 0.0157(7) -0.0006(7) -0.0062(7)
    C9 0.0672(11) 0.0664(11) 0.0689(11) -0.0122(9) 0.0035(9) 0.0035(9)
    C10 0.0537(9) 0.0578(9) 0.0535(8) -0.0053(7) 0.0082(7) 0.0125(7)
    C11 0.0607(10) 0.0811(13) 0.0670(11) 0.0066(10) 0.0123(9) 0.0108(10)
    C12 0.0620(12) 0.129(2) 0.0703(13) 0.0054(13) 0.0007(10) 0.0235(15)
    C13 0.0837(16) 0.133(2) 0.0498(10) -0.0307(16) -0.0048(10) 0.0129(13)
    C14 0.1094(19) 0.0896(16) 0.0552(10) -0.0127(13) 0.0251(11) -0.0065(10)
    C15 0.0675(12) 0.0706(12) 0.0636(10) 0.0038(9) 0.0152(9) 0.0075(9)
    N1 0.0474(8) 0.0746(10) 0.0560(8) 0.0048(7) -0.0005(6) -0.0003(7)
    O1 0.0386(5) 0.0823(10) 0.0720(7) 0.0089(6) 0.0094(5) -0.0116(7)
    O2 0.0716(9) 0.0513(7) 0.0871(9) 0.0056(6) -0.0010(7) 0.0134(7)
    S1 0.03744(16) 0.04880(18) 0.05641(19) 0.00474(16) 0.00158(12) 0.00009(18)
_geom_special_details
;
All e.s.d.'s (except the e.s.d. in the dihedral angle between two l.s. planes)
are estimated using the full covariance matrix. The cell e.s.d.'s are taken
into account individually in the estimation of e.s.d.'s in distances, angles
and torsion angles; correlations between e.s.d.'s in cell parameters are only
used when they are defined by crystal symmetry. An approximate (isotropic)
treatment of cell e.s.d.'s is used for estimating e.s.d.'s involving l.s.
planes.
;
loop_
    _geom_bond_atom_site_label_1
    _geom_bond_atom_site_label_2
    _geom_bond_site_symmetry_2
    _geom_bond_distance
    _geom_bond_publ_flag
    C1 C2 . 1.379(2) ?
    C1 C6 . 1.392(2) ?
    C1 S1 . 1.7634(16) ?
    C2 C3 . 1.372(3) ?
    C2 H2 . 0.93 ?
    C3 C4 . 1.378(3) ?
    C3 H3 . 0.93 ?
    C4 C5 . 1.378(3) ?
    C4 H4 . 0.93 ?
    C5 C6 . 1.381(3) ?
    C5 H5 . 0.93 ?
    C6 H6 . 0.93 ?
    C7 C8 . 1.512(3) ?
    C7 S1 . 1.7748(15) ?
    C7 H7A . 0.97 ?
    C7 H7B . 0.97 ?
    C8 N1 . 1.450(2) ?
    C8 H8A . 0.97 ?
    C8 H8B . 0.97 ?
    C9 N1 . 1.465(3) ?
    C9 C10 . 1.508(3) ?
    C9 H9A . 0.97 ?
    C9 H9B . 0.97 ?
    C10 C15 . 1.375(3) ?
    C10 C11 . 1.384(3) ?
    C11 C12 . 1.376(3) ?
    C11 H11 . 0.93 ?
    C12 C13 . 1.351(4) ?
    C12 H12 . 0.93 ?
    C13 C14 . 1.373(4) ?
    C13 H13 . 0.93 ?
    C14 C15 . 1.391(3) ?
    C14 H14 . 0.93 ?
    C15 H15 . 0.93 ?
    N1 H1 . 0.87(2) ?
    O1 S1 . 1.4404(12) ?
    O2 S1 . 1.4402(15) ?
loop_
    _geom_angle_atom_site_label_1
    _geom_angle_atom_site_label_2
    _geom_angle_atom_site_label_3
    _geom_angle_site_symmetry_1
    _geom_angle_site_symmetry_3
    _geom_angle
    _geom_angle_publ_flag
    C2 C1 C6 . . 120.57(16) ?
    C2 C1 S1 . . 119.32(12) ?
    C6 C1 S1 . . 120.10(13) ?
    C3 C2 C1 . . 119.89(16) ?
    C3 C2 H2 . . 120.1 ?
    C1 C2 H2 . . 120.1 ?
    C2 C3 C4 . . 119.87(18) ?
    C2 C3 H3 . . 120.1 ?
    C4 C3 H3 . . 120.1 ?
    C5 C4 C3 . . 120.62(18) ?
    C5 C4 H4 . . 119.7 ?
    C3 C4 H4 . . 119.7 ?
    C4 C5 C6 . . 120.05(17) ?
    C4 C5 H5 . . 120 ?
    C6 C5 H5 . . 120 ?
    C5 C6 C1 . . 118.99(16) ?
    C5 C6 H6 . . 120.5 ?
    C1 C6 H6 . . 120.5 ?
    C8 C7 S1 . . 115.86(13) ?
    C8 C7 H7A . . 108.3 ?
    S1 C7 H7A . . 108.3 ?
    C8 C7 H7B . . 108.3 ?
    S1 C7 H7B . . 108.3 ?
    H7A C7 H7B . . 107.4 ?
    N1 C8 C7 . . 113.80(13) ?
    N1 C8 H8A . . 108.8 ?
    C7 C8 H8A . . 108.8 ?
    N1 C8 H8B . . 108.8 ?
    C7 C8 H8B . . 108.8 ?
    H8A C8 H8B . . 107.7 ?
    N1 C9 C10 . . 111.51(16) ?
    N1 C9 H9A . . 109.3 ?
    C10 C9 H9A . . 109.3 ?
    N1 C9 H9B . . 109.3 ?
    C10 C9 H9B . . 109.3 ?
    H9A C9 H9B . . 108 ?
    C15 C10 C11 . . 118.58(19) ?
    C15 C10 C9 . . 121.49(18) ?
    C11 C10 C9 . . 119.93(19) ?
    C12 C11 C10 . . 120.4(2) ?
    C12 C11 H11 . . 119.8 ?
    C10 C11 H11 . . 119.8 ?
    C13 C12 C11 . . 120.8(2) ?
    C13 C12 H12 . . 119.6 ?
    C11 C12 H12 . . 119.6 ?
    C12 C13 C14 . . 120.0(2) ?
    C12 C13 H13 . . 120 ?
    C14 C13 H13 . . 120 ?
    C13 C14 C15 . . 119.7(2) ?
    C13 C14 H14 . . 120.2 ?
    C15 C14 H14 . . 120.2 ?
    C10 C15 C14 . . 120.5(2) ?
    C10 C15 H15 . . 119.8 ?
    C14 C15 H15 . . 119.8 ?
    C8 N1 C9 . . 112.65(15) ?
    C8 N1 H1 . . 105.3(13) ?
    C9 N1 H1 . . 109.5(14) ?
    O2 S1 O1 . . 118.19(9) ?
    O2 S1 C1 . . 108.44(8) ?
    O1 S1 C1 . . 107.70(8) ?
    O2 S1 C7 . . 107.33(10) ?
    O1 S1 C7 . . 109.39(8) ?
    C1 S1 C7 . . 105.02(8) ?
loop_
    _geom_torsion_atom_site_label_1
    _geom_torsion_atom_site_label_2
    _geom_torsion_atom_site_label_3
    _geom_torsion_atom_site_label_4
    _geom_torsion_site_symmetry_1
    _geom_torsion_site_symmetry_2
    _geom_torsion_site_symmetry_3
    _geom_torsion_site_symmetry_4
    _geom_torsion
    _geom_torsion_publ_flag
    C6 C1 C2 C3 . . . . -1.0(3) ?
    S1 C1 C2 C3 . . . . 178.24(14) ?
    C1 C2 C3 C4 . . . . 0.7(3) ?
    C2 C3 C4 C5 . . . . 0.5(3) ?
    C3 C4 C5 C6 . . . . -1.2(3) ?
    C4 C5 C6 C1 . . . . 0.9(3) ?
    C2 C1 C6 C5 . . . . 0.2(2) ?
    S1 C1 C6 C5 . . . . -179.02(13) ?
    S1 C7 C8 N1 . . . . -70.29(17) ?
    N1 C9 C10 C15 . . . . 64.2(2) ?
    N1 C9 C10 C11 . . . . -116.9(2) ?
    C15 C10 C11 C12 . . . . -0.1(3) ?
    C9 C10 C11 C12 . . . . -179.06(19) ?
    C10 C11 C12 C13 . . . . 0.4(4) ?
    C11 C12 C13 C14 . . . . -0.7(4) ?
    C12 C13 C14 C15 . . . . 0.9(4) ?
    C11 C10 C15 C14 . . . . 0.3(3) ?
    C9 C10 C15 C14 . . . . 179.22(18) ?
    C13 C14 C15 C10 . . . . -0.7(3) ?
    C7 C8 N1 C9 . . . . -166.21(14) ?
    C10 C9 N1 C8 . . . . 79.6(2) ?
    C2 C1 S1 O2 . . . . -138.39(14) ?
    C6 C1 S1 O2 . . . . 40.86(14) ?
    C2 C1 S1 O1 . . . . -9.40(15) ?
    C6 C1 S1 O1 . . . . 169.85(13) ?
    C2 C1 S1 C7 . . . . 107.12(14) ?
    C6 C1 S1 C7 . . . . -73.64(14) ?
    C8 C7 S1 O2 . . . . -174.19(12) ?
    C8 C7 S1 O1 . . . . 56.42(15) ?
    C8 C7 S1 C1 . . . . -58.93(13) ?
loop_
    _geom_hbond_atom_site_label_D
    _geom_hbond_atom_site_label_H
    _geom_hbond_atom_site_label_A
    _geom_hbond_site_symmetry_A
    _geom_hbond_distance_DH
    _geom_hbond_distance_HA
    _geom_hbond_distance_DA
    _geom_hbond_angle_DHA
    N1 H1 O1 . 0.87(2) 2.52(2) 3.071(2) 121.9(17)
