# Supplementary material for: N-[2-(Phenyl­sulfon­yl)eth­yl]benzyl­amine
Source: Acta Crystallogr Sect E Struct Rep Online. 2012 Sep 15;68(Pt 10):o2940. doi: 10.1107/S160053681203886X (PMC3470312; doi:10.1107/S160053681203886X)
Supplement: Supplementary file 2 [file e-68-o2940-Isup2.hkl]

#
# h,k,l, Fc-squared, Fo-squared, sigma(Fo-squared) and status flag
#
data_I
_shelx_title ' aubrysfw in P 21, C15 H17 N O2 S'
_shelx_refln_list_code          4
_shelx_F_calc_maximum       78.13
_exptl_crystal_F_000       292.00
_reflns_d_resolution_high  0.7706
 
loop_
 _symmetry_equiv_pos_as_xyz
 'x, y, z'
 '-x, y+1/2, -z'
 
_cell_length_a     5.7428
_cell_length_b    10.1700
_cell_length_c    12.4860
_cell_angle_alpha  90.000
_cell_angle_beta  102.090
_cell_angle_gamma  90.000
 
_shelx_F_squared_multiplier     1.000
 
loop_
 _refln_index_h
 _refln_index_k
 _refln_index_l
 _refln_F_squared_calc
 _refln_F_squared_meas
 _refln_F_squared_sigma
 _refln_observed_status
   1 -13   0        5.37        5.83      0.61 o
   0 -12   0       13.30       15.44      0.65 o
   1 -12   0        2.09        2.58      0.49 o
   2 -12   0        4.99        5.91      0.55 o
   3 -12   0        1.05       -0.13      0.55 o
   1 -11   0       13.41       15.28      0.64 o
   2 -11   0       12.72       11.96      0.61 o
   3 -11   0        4.20        3.83      0.57 o
   4 -11   0        3.99        4.25      0.58 o
   0 -10   0        8.92        8.42      0.50 o
   1 -10   0        2.37        1.54      0.44 o
   2 -10   0        0.06       -0.42      0.43 o
   3 -10   0       54.06       57.74      1.67 o
   4 -10   0        5.74        6.41      0.59 o
   1  -9   0      127.17      131.58      2.65 o
   2  -9   0       18.66       17.88      0.58 o
   3  -9   0        1.45       -0.20      1.05 o
   4  -9   0       20.74       22.66      0.73 o
   5  -9   0        6.72        8.48      0.65 o
   0  -8   0      654.07      614.95      5.06 o
   1  -8   0       48.94       48.16      1.48 o
   2  -8   0       50.89       50.68      1.57 o
   3  -8   0       18.52       18.36      0.61 o
   4  -8   0       24.98       21.64      0.70 o
   5  -8   0       17.92       17.34      0.71 o
   1  -7   0      226.87      215.07      2.60 o
   2  -7   0       50.13       47.35      1.41 o
   3  -7   0       29.65       29.33      0.83 o
   4  -7   0       99.15       93.79      2.42 o
   5  -7   0       49.38       49.16      1.37 o
   6  -7   0        1.77       -0.45      1.31 o
   0  -6   0      269.19      287.75      2.65 o
   1  -6   0      113.16      107.94      1.72 o
   2  -6   0       17.11       15.94      0.50 o
   3  -6   0      127.76      128.82      2.41 o
   4  -6   0       16.34       14.50      0.56 o
   5  -6   0       17.77       17.53      0.66 o
   6  -6   0        6.26        7.54      0.62 o
   1  -5   0      196.24      197.92      2.08 o
   2  -5   0       48.03       40.28      1.14 o
   3  -5   0        9.96        9.40      0.43 o
   4  -5   0       38.66       35.69      1.04 o
   5  -5   0       61.74       62.22      1.87 o
   6  -5   0        3.98        3.33      0.55 o
   0  -4   0      161.00      144.76      1.52 o
   1  -4   0       67.97       66.65      1.13 o
   2  -4   0      131.91      148.93      1.84 o
   3  -4   0       32.93       38.76      1.13 o
   4  -4   0       65.33       71.18      1.84 o
   5  -4   0        3.41        3.74      0.49 o
   6  -4   0       20.63       18.38      0.72 o
   1  -3   0        7.12        5.30      0.22 o
   2  -3   0      411.72      410.79      2.77 o
   3  -3   0       23.39       26.62      0.84 o
   4  -3   0       40.29       41.99      1.26 o
   5  -3   0       99.57      103.98      2.42 o
   6  -3   0       24.23       24.33      0.74 o
   7  -3   0        2.06        1.72      0.59 o
   0  -2   0     2467.07     2084.23      3.90 o
   1  -2   0     1010.58      927.29      3.07 o
   2  -2   0       60.40       64.76      1.09 o
   3  -2   0      304.14      309.87      2.70 o
   4  -2   0       86.06       86.81      1.97 o
   5  -2   0       53.52       50.91      1.53 o
   6  -2   0       10.26       10.14      0.61 o
   7  -2   0        7.69        7.80      0.65 o
   1  -1   0     2000.80     1975.19      3.88 o
   2  -1   0      455.65      484.17      2.63 o
   3  -1   0       61.42       66.86      1.32 o
   4  -1   0      459.31      450.75      4.01 o
   5  -1   0      111.84      108.56      2.41 o
   6  -1   0       14.08       15.05      0.63 o
   7  -1   0        3.17        4.55      0.59 o
   1   0   0        2.49        3.79      0.09 o
   2   0   0       57.74       59.17      0.60 o
   3   0   0      346.91      363.53      1.87 o
   4   0   0       58.33       59.70      0.92 o
   5   0   0       58.75       54.11      1.59 o
   6   0   0        3.67        3.11      0.37 o
   7   0   0        4.07        4.17      0.39 o
   1   1   0     1982.11     1953.07     16.51 o
   2   1   0      469.81      478.86     28.32 o
   3   1   0       60.97       67.40      1.00 o
   4   1   0      459.13      452.29      2.86 o
   5   1   0      114.29      112.41      4.46 o
   6   1   0       14.38       15.27      0.52 o
   7   1   0        3.17        3.61      1.08 o
   0   2   0     2427.01     2066.46      4.31 o
   1   2   0     1023.91      931.35      8.00 o
   2   2   0       62.38       69.26      1.72 o
   3   2   0      301.85      304.91      2.08 o
   4   2   0       85.77       90.10      1.87 o
   5   2   0       53.14       51.43      1.13 o
   6   2   0       10.50       10.93      1.29 o
   7   2   0        7.66        7.29      0.54 o
   1   3   0        7.96        6.37      0.41 o
   2   3   0      415.61      417.84      5.51 o
   3   3   0       23.73       27.65      0.86 o
   4   3   0       39.27       42.98      0.90 o
   5   3   0      100.43      101.91      1.71 o
   6   3   0       24.04       22.74      0.60 o
   7   3   0        2.26        2.46      0.48 o
   0   4   0      161.53      147.25      1.70 o
   1   4   0       67.58       65.62      1.04 o
   2   4   0      132.92      147.20      1.41 o
   3   4   0       35.27       39.98      0.84 o
   4   4   0       65.19       65.77      1.31 o
   5   4   0        3.37        3.86      0.70 o
   6   4   0       21.18       19.44      0.58 o
   1   5   0      203.18      201.66      1.64 o
   2   5   0       48.48       42.50      0.90 o
   3   5   0        9.77       10.14      0.27 o
   4   5   0       38.83       36.97      1.30 o
   5   5   0       60.91       65.07      1.28 o
   6   5   0        3.92        2.98      0.43 o
   0   6   0      264.30      275.92      2.87 o
   1   6   0      111.21      104.41      1.32 o
   2   6   0       17.87       17.79      0.49 o
   3   6   0      127.22      131.74      5.22 o
   4   6   0       16.52       14.94      0.97 o
   5   6   0       18.00       17.45      0.55 o
   6   6   0        6.23        6.71      0.48 o
   1   7   0      227.40      216.59      2.03 o
   2   7   0       48.65       47.07      1.01 o
   3   7   0       29.85       30.30      0.84 o
   4   7   0       98.55       97.31      1.70 o
   5   7   0       48.98       46.83      0.97 o
   6   7   0        1.69        1.82      0.47 o
   0   8   0      654.02      608.75      5.09 o
   1   8   0       49.02       50.58      1.06 o
   2   8   0       50.71       51.05      1.09 o
   3   8   0       18.34       19.30      0.49 o
   4   8   0       24.64       22.60      0.57 o
   5   8   0       17.72       17.94      0.79 o
   1   9   0      125.23      123.97      1.87 o
   2   9   0       18.45       17.44      1.15 o
   3   9   0        1.46        0.74      1.27 o
   4   9   0       20.67       22.59      0.67 o
   5   9   0        6.72        7.72      0.56 o
   0  10   0        8.11        6.97      0.58 o
   1  10   0        2.38        2.27      0.81 o
   2  10   0        0.06        0.03      0.42 o
   3  10   0       54.68       56.14      1.19 o
   4  10   0        5.74        6.43      0.47 o
   1  11   0       13.99       16.41      0.54 o
   2  11   0       13.05       12.24      0.82 o
   3  11   0        4.26        4.11      0.46 o
   4  11   0        3.94        3.54      2.19 o
   0  12   0       13.39       14.57      0.77 o
   1  12   0        2.08        2.02      0.40 o
   2  12   0        5.17        6.41      0.45 o
   3  12   0        1.01        0.64      0.54 o
   1  13   0        5.54        6.42      0.51 o
  -1 -13   1        2.63        2.30      0.58 o
   0 -13   1        0.71        0.61      0.48 o
   1 -13   1        3.60        3.91      0.59 o
  -3 -12   1        5.10        5.13      0.60 o
  -2 -12   1        1.65        2.32      0.50 o
  -1 -12   1        2.06        2.10      0.52 o
   0 -12   1        5.52        7.45      0.39 o
   1 -12   1        7.83        7.57      0.59 o
   2 -12   1        0.95        1.66      0.47 o
  -4 -11   1        4.63        4.34      0.61 o
  -3 -11   1        1.64        1.46      0.52 o
  -2 -11   1        6.03        6.80      0.54 o
  -1 -11   1       17.97       18.14      0.67 o
   0 -11   1       13.80       13.73      0.44 o
   1 -11   1        0.17       -0.63      0.92 o
   2 -11   1       29.43       27.18      0.84 o
   3 -11   1        1.70        0.50      1.21 o
  -4 -10   1        0.86        0.89      0.54 o
  -3 -10   1        2.59        2.49      0.47 o
  -2 -10   1       25.86       25.04      0.71 o
  -1 -10   1        2.35        2.12      0.41 o
   0 -10   1       35.31       34.73      0.75 o
   1 -10   1        7.42        8.03      0.52 o
   2 -10   1        2.83        2.71      0.47 o
   3 -10   1       18.16       18.96      0.71 o
   4 -10   1       13.90       15.20      0.70 o
  -5  -9   1        4.23        4.95      0.61 o
  -4  -9   1       35.22       35.37      0.95 o
  -3  -9   1        5.63        5.68      0.50 o
  -2  -9   1       16.41       14.78      0.56 o
  -1  -9   1      144.59      144.40      2.77 o
   0  -9   1       50.88       51.55      1.43 o
   1  -9   1       12.90       13.07      0.54 o
   2  -9   1       57.92       55.37      1.74 o
   3  -9   1       26.28       27.08      0.86 o
   4  -9   1       18.63       18.30      0.70 o
   5  -9   1       12.30       11.85      0.74 o
  -5  -8   1       30.44       26.27      0.81 o
  -4  -8   1        0.51        0.62      1.00 o
  -3  -8   1       92.43       82.67      2.22 o
  -2  -8   1       24.97       25.82      0.66 o
  -1  -8   1       20.74       20.19      0.57 o
   0  -8   1      402.55      404.70      2.91 o
   1  -8   1      122.08      120.93      2.38 o
   2  -8   1       31.58       30.05      0.98 o
   3  -8   1       36.87       37.87      1.09 o
   4  -8   1       34.23       34.76      1.06 o
   5  -8   1        3.62        3.85      0.57 o
  -6  -7   1        8.39        7.66      0.66 o
  -5  -7   1       17.04       16.06      0.68 o
  -4  -7   1      157.79      159.00      2.99 o
  -3  -7   1        7.82        6.66      0.46 o
  -2  -7   1       41.06       38.55      1.19 o
  -1  -7   1      141.87      129.90      2.04 o
   0  -7   1       26.00       28.92      0.61 o
   1  -7   1      136.22      137.62      2.32 o
   2  -7   1       52.02       47.11      1.39 o
   3  -7   1       23.41       20.59      0.67 o
   4  -7   1       34.00       32.97      1.11 o
   5  -7   1       24.01       23.11      0.76 o
   6  -7   1       16.41       15.40      0.76 o
  -6  -6   1        8.18        7.42      0.65 o
  -5  -6   1       59.81       58.16      1.83 o
  -4  -6   1        7.42        7.22      0.52 o
  -3  -6   1       21.66       23.78      0.70 o
  -2  -6   1      107.11      113.88      1.88 o
  -1  -6   1       20.77       25.17      0.73 o
   0  -6   1      538.07      517.27      5.57 o
   1  -6   1      267.29      267.18      2.65 o
   2  -6   1       28.64       28.23      0.75 o
   3  -6   1       53.55       50.93      1.50 o
   4  -6   1       62.37       57.83      1.71 o
   5  -6   1        3.31        3.02      0.52 o
   6  -6   1        1.85        2.04      0.54 o
  -6  -5   1       10.11        9.33      0.62 o
  -5  -5   1       30.25       28.60      0.88 o
  -4  -5   1       80.50       78.57      2.01 o
  -3  -5   1       30.00       26.04      0.80 o
  -2  -5   1       54.16       59.14      1.32 o
  -1  -5   1      129.71      120.26      1.64 o
   0  -5   1        7.36        7.05      0.20 o
   1  -5   1        6.44        6.54      0.30 o
   2  -5   1       84.07       89.72      1.59 o
   3  -5   1       33.59       35.40      1.02 o
   4  -5   1       22.96       22.10      0.63 o
   5  -5   1       58.10       58.22      1.73 o
   6  -5   1        4.66        4.54      0.55 o
  -7  -4   1        2.02        2.96      0.61 o
  -6  -4   1       32.17       33.13      1.04 o
  -5  -4   1       34.14       29.70      0.96 o
  -4  -4   1       17.87       17.26      0.54 o
  -3  -4   1       89.04       91.92      1.69 o
  -2  -4   1      103.25      115.51      1.63 o
  -1  -4   1      504.17      535.48      3.02 o
   0  -4   1      140.05      118.99      4.27 o
   1  -4   1      209.56      208.60      1.95 o
   2  -4   1       75.25       80.52      1.40 o
   3  -4   1       20.45       17.94      0.57 o
   4  -4   1       75.69       74.16      1.96 o
   5  -4   1       11.74       11.03      0.54 o
   6  -4   1        0.86        0.65      0.49 o
  -7  -3   1        7.67        7.85      0.66 o
  -6  -3   1       10.52       11.39      0.61 o
  -5  -3   1      153.67      154.77      2.85 o
  -4  -3   1       39.36       38.15      1.10 o
  -3  -3   1       10.59        9.89      0.39 o
  -2  -3   1      185.17      191.25      1.90 o
  -1  -3   1       50.75       42.08      0.85 o
   0  -3   1      645.88      621.21     10.07 o
   1  -3   1       53.47       54.27      0.94 o
   2  -3   1       39.66       50.09      1.08 o
   3  -3   1       85.09       92.89      1.66 o
   4  -3   1      155.28      146.69      2.54 o
   5  -3   1       22.07       20.20      0.61 o
   6  -3   1        6.91        6.80      0.56 o
  -7  -2   1        2.04        2.08      0.57 o
  -6  -2   1       62.57       59.75      1.80 o
  -5  -2   1       79.78       80.40      2.15 o
  -4  -2   1        4.36        4.34      0.42 o
  -3  -2   1       28.20       28.82      0.86 o
  -2  -2   1      204.32      208.51      1.85 o
  -1  -2   1      770.63      823.03      2.88 o
   0  -2   1     2154.27     2013.48     44.95 o
   1  -2   1      917.18      854.49      3.07 o
   2  -2   1      141.51      148.99      1.63 o
   3  -2   1      438.69      438.39      3.26 o
   4  -2   1      143.01      134.27      2.37 o
   5  -2   1       51.39       54.08      1.54 o
   6  -2   1        1.19        0.00      1.02 o
   7  -2   1       16.77       17.42      0.77 o
  -7  -1   1        6.06        7.36      0.61 o
  -6  -1   1       18.75       17.32      0.68 o
  -5  -1   1       74.88       78.31      2.08 o
  -4  -1   1      726.80      727.78      4.58 o
  -3  -1   1      139.90      148.71      1.85 o
  -2  -1   1      340.15      335.55      2.19 o
   0  -1   1        1.08        3.79      0.15 o
   1  -1   1     1050.66     1062.51      3.04 o
   2  -1   1      342.32      333.85      2.26 o
   3  -1   1       73.97       77.71      1.44 o
   4  -1   1      158.77      153.58      2.47 o
   5  -1   1      196.15      193.81      3.16 o
   6  -1   1       42.07       43.75      1.31 o
   7  -1   1        4.23        3.73      0.62 o
  -7   0   1        0.12        0.20      0.49 o
  -6   0   1        4.64        4.84      0.33 o
  -5   0   1      197.39      190.40      1.75 o
  -4   0   1        5.20        5.25      0.30 o
  -3   0   1      109.49      112.39      1.30 o
  -2   0   1      399.68      407.08      1.75 o
  -1   0   1        4.31       10.15      0.17 o
   1   0   1     4049.79     3887.34      4.21 o
   2   0   1      438.44      456.48      2.45 o
   3   0   1       42.51       30.38      0.67 o
   4   0   1       95.49       99.48      1.20 o
   5   0   1        0.91        0.47      0.47 o
   6   0   1       34.32       34.51      0.61 o
   7   0   1        8.43        7.86      0.42 o
  -7   1   1        6.59        6.72      0.73 o
  -6   1   1       18.79       17.26      0.54 o
  -5   1   1       76.57       78.46      4.34 o
  -4   1   1      724.71      729.59      3.66 o
  -3   1   1      141.33      150.22      1.43 o
  -2   1   1      332.05      321.95      9.78 o
  -1   1   1     6104.35     5564.55    197.93 o
   0   1   1        0.81        3.55      0.38 o
   1   1   1     1049.72     1059.14      4.08 o
   2   1   1      346.77      337.10      4.16 o
   3   1   1       75.37       78.98      1.31 o
   4   1   1      160.04      157.44      1.78 o
   5   1   1      194.19      194.67      2.56 o
   6   1   1       42.22       45.00      0.94 o
   7   1   1        4.10        3.23      0.71 o
  -7   2   1        2.10        2.24      0.87 o
  -6   2   1       63.78       61.54      1.28 o
  -5   2   1       77.72       74.95      1.48 o
  -4   2   1        4.50        5.00      0.31 o
  -3   2   1       30.06       30.96      0.66 o
  -2   2   1      207.97      218.58      3.24 o
  -1   2   1      768.94      844.42     11.89 o
   0   2   1     2164.32     2025.19     35.94 o
   1   2   1      934.37      855.45     27.92 o
   2   2   1      141.83      149.13      2.40 o
   3   2   1      443.54      441.81      2.54 o
   4   2   1      144.68      147.86      1.81 o
   5   2   1       51.18       53.00      1.15 o
   6   2   1        1.19        0.54      1.00 o
   7   2   1       16.72       17.86      0.95 o
  -7   3   1        7.91        7.37      0.53 o
  -6   3   1       10.46        9.68      0.50 o
  -5   3   1      152.37      156.50      4.46 o
  -4   3   1       37.99       37.55      0.81 o
  -3   3   1       10.79        9.96      0.37 o
  -2   3   1      190.62      194.68      3.56 o
  -1   3   1       52.59       45.78      1.41 o
   0   3   1      645.04      623.93      9.35 o
   1   3   1       55.27       54.55      2.66 o
   2   3   1       36.75       44.25      1.61 o
   3   3   1       86.51       97.27      2.00 o
   4   3   1      154.22      156.44      6.88 o
   5   3   1       22.94       21.26      0.51 o
   6   3   1        6.63        6.43      0.45 o
  -7   4   1        2.04        0.78      0.61 o
  -6   4   1       31.88       35.08      1.78 o
  -5   4   1       35.59       31.78      0.61 o
  -4   4   1       17.70       17.15      0.43 o
  -3   4   1       89.60       92.87      1.31 o
  -2   4   1      105.72      119.51      1.28 o
  -1   4   1      503.86      549.18      3.30 o
   0   4   1      143.38      122.69      3.28 o
   1   4   1      205.43      203.98      4.01 o
   2   4   1       75.26       77.52      1.08 o
   3   4   1       19.32       17.30      0.39 o
   4   4   1       76.88       76.13      1.61 o
   5   4   1       11.53       10.77      0.86 o
   6   4   1        1.00        1.44      0.42 o
  -6   5   1       10.28        8.81      0.51 o
  -5   5   1       30.33       29.79      0.64 o
  -4   5   1       81.41       78.89      1.57 o
  -3   5   1       29.25       27.14      0.53 o
  -2   5   1       51.85       57.61      1.47 o
  -1   5   1      131.46      124.80      1.32 o
   0   5   1        7.89        8.05      0.24 o
   1   5   1        6.52        7.47      0.59 o
   2   5   1       89.17       90.30      2.04 o
   3   5   1       33.67       34.59      0.78 o
   4   5   1       22.97       22.17      0.48 o
   5   5   1       57.58       57.18      1.25 o
   6   5   1        4.77        4.61      0.44 o
  -6   6   1        7.88        8.41      0.51 o
  -5   6   1       60.38       61.73      2.15 o
  -4   6   1        7.52        8.36      0.40 o
  -3   6   1       22.32       24.42      0.84 o
  -2   6   1      105.48      108.91      1.62 o
  -1   6   1       20.46       24.05      0.52 o
   0   6   1      541.07      511.51      2.76 o
   1   6   1      261.33      264.01      2.06 o
   2   6   1       28.57       27.28      0.58 o
   3   6   1       53.52       52.64      1.61 o
   4   6   1       61.78       59.07      1.24 o
   5   6   1        3.38        2.86      0.42 o
   6   6   1        1.95        0.18      0.86 o
  -6   7   1        8.32        7.83      0.54 o
  -5   7   1       16.50       16.69      0.55 o
  -4   7   1      157.19      161.81      5.09 o
  -3   7   1        7.89        6.60      0.52 o
  -2   7   1       42.91       41.56      0.88 o
  -1   7   1      141.59      130.85      2.06 o
   0   7   1       25.64       28.58      0.97 o
   1   7   1      136.35      140.65      1.66 o
   2   7   1       50.25       47.82      0.98 o
   3   7   1       23.48       21.89      0.68 o
   4   7   1       33.56       33.13      0.71 o
   5   7   1       23.62       23.90      0.63 o
   6   7   1       16.49       16.10      0.88 o
  -5   8   1       29.93       26.81      1.12 o
  -4   8   1        0.56       -0.03      0.48 o
  -3   8   1       92.09       87.47      1.62 o
  -2   8   1       25.00       24.55      0.55 o
  -1   8   1       20.60       19.27      0.45 o
   0   8   1      400.48      397.91      6.84 o
   1   8   1      121.32      120.13      3.23 o
   2   8   1       31.73       30.57      0.87 o
   3   8   1       36.46       35.66      0.76 o
   4   8   1       33.78       33.61      0.71 o
   5   8   1        3.53        3.78      0.45 o
  -5   9   1        4.46        5.88      0.51 o
  -4   9   1       34.76       35.78      2.06 o
  -3   9   1        5.63        5.71      0.90 o
  -2   9   1       16.39       15.20      0.45 o
  -1   9   1      143.47      147.00      2.01 o
   0   9   1       49.95       52.12      1.23 o
   1   9   1       12.66       13.05      0.43 o
   2   9   1       59.73       59.27      1.64 o
   3   9   1       26.01       26.86      1.84 o
   4   9   1       18.49       18.02      1.09 o
   5   9   1       12.29       13.48      0.60 o
  -4  10   1        0.90        0.74      0.42 o
  -3  10   1        2.43        1.68      0.39 o
  -2  10   1       26.43       28.44      0.61 o
  -1  10   1        2.36        1.53      0.34 o
   0  10   1       34.55       33.91      0.73 o
   1  10   1        8.12        9.19      0.51 o
   2  10   1        2.82        3.22      0.76 o
   3  10   1       18.24       19.37      0.60 o
   4  10   1       13.96       15.23      1.19 o
  -4  11   1        4.42        5.24      0.56 o
  -3  11   1        1.73        2.26      0.42 o
  -2  11   1        6.35        6.56      0.46 o
  -1  11   1       18.30       20.95      0.56 o
   0  11   1       14.17       14.70      0.58 o
   1  11   1        0.19        0.28      0.38 o
   2  11   1       29.62       27.86      0.67 o
   3  11   1        1.70        1.79      0.45 o
  -3  12   1        5.30        5.10      0.51 o
  -2  12   1        1.73        1.64      0.41 o
  -1  12   1        2.06        2.50      0.72 o
   0  12   1        5.69        6.67      0.47 o
   1  12   1        7.78        7.52      0.47 o
   2  12   1        0.96        1.04      0.41 o
  -1  13   1        2.66        3.73      0.47 o
   0  13   1        0.77        0.69      0.60 o
   1  13   1        3.65        4.35      0.73 o
  -1 -13   2        5.88        6.76      0.60 o
   0 -13   2        3.50        4.22      0.40 o
  -3 -12   2       10.25       10.28      0.70 o
  -2 -12   2        7.06        6.66      0.56 o
  -1 -12   2        0.77       -0.06      1.09 o
   0 -12   2        5.94        6.90      0.40 o
   1 -12   2        5.72        6.92      0.55 o
   2 -12   2        0.76       -0.26      1.20 o
  -4 -11   2        8.14        8.63      0.68 o
  -3 -11   2        5.22        6.34      0.57 o
  -2 -11   2        0.51        0.81      0.44 o
  -1 -11   2       14.88       17.03      0.62 o
   0 -11   2       20.71       21.71      0.50 o
   1 -11   2       11.23       12.82      0.59 o
   2 -11   2        1.32        1.69      0.49 o
   3 -11   2       10.73        9.94      0.65 o
  -4 -10   2        4.15        0.61      1.23 o
  -3 -10   2        0.07        0.22      0.89 o
  -2 -10   2       16.49       15.81      0.61 o
  -1 -10   2       15.71       14.65      0.57 o
   0 -10   2       86.80       87.67      1.71 o
   1 -10   2       36.30       37.03      1.12 o
   2 -10   2        5.84        4.77      0.54 o
   3 -10   2        8.53        8.21      0.60 o
   4 -10   2       17.64       19.98      0.77 o
  -5  -9   2        3.67        3.18      0.59 o
  -4  -9   2       37.04       33.58      0.98 o
  -3  -9   2        3.92        5.58      0.50 o
  -2  -9   2        6.65        7.31      0.48 o
  -1  -9   2       77.64       76.59      2.08 o
   0  -9   2       42.39       46.13      1.03 o
   1  -9   2      133.05      135.42      2.72 o
   2  -9   2       31.50       32.87      0.98 o
   3  -9   2       36.40       34.54      1.07 o
   4  -9   2        1.58        2.62      0.50 o
   5  -9   2       11.78       12.47      0.70 o
  -5  -8   2       31.86       31.68      0.93 o
  -4  -8   2        6.22        6.12      0.52 o
  -3  -8   2       30.25       29.31      0.89 o
  -2  -8   2       95.64       93.37      2.18 o
  -1  -8   2       11.65       10.78      0.45 o
   0  -8   2        6.04        6.42      0.39 o
   1  -8   2       89.46       91.33      2.08 o
   2  -8   2      164.77      158.06      2.89 o
   3  -8   2       22.85       22.11      0.77 o
   4  -8   2       17.33       15.17      0.65 o
   5  -8   2       19.06       18.61      0.73 o
  -6  -7   2        7.00        6.92      0.65 o
  -5  -7   2        2.40        2.64      0.52 o
  -4  -7   2       43.04       39.52      1.18 o
  -3  -7   2       99.55       92.85      2.13 o
  -2  -7   2        2.23        1.68      0.34 o
  -1  -7   2      248.25      250.98      3.06 o
   0  -7   2       53.10       47.27      0.95 o
   1  -7   2       19.62       16.02      0.49 o
   2  -7   2      156.71      160.80      2.68 o
   3  -7   2       76.48       75.84      2.11 o
   4  -7   2        0.15       -1.00      1.00 o
   5  -7   2       19.16       18.18      0.72 o
  -6  -6   2       14.68       14.19      0.71 o
  -5  -6   2       51.74       51.28      1.61 o
  -4  -6   2        2.72        1.84      0.47 o
  -3  -6   2        3.26        3.42      0.38 o
  -2  -6   2       14.02       11.61      0.42 o
  -1  -6   2       28.59       28.69      0.82 o
   0  -6   2      148.40      140.82      1.37 o
   1  -6   2       80.51       79.87      1.54 o
   2  -6   2       46.73       46.54      1.32 o
   3  -6   2       23.10       22.10      0.69 o
   4  -6   2       89.53       91.35      2.33 o
   5  -6   2       20.50       20.82      0.69 o
   6  -6   2        2.77        3.33      0.59 o
  -6  -5   2       17.41       15.38      0.72 o
  -5  -5   2       55.38       56.44      1.69 o
  -4  -5   2       58.95       62.76      1.87 o
  -3  -5   2       85.87       85.23      1.87 o
  -2  -5   2       31.04       37.88      1.09 o
  -1  -5   2      199.35      205.45      2.14 o
   0  -5   2      344.32      343.88      5.84 o
   1  -5   2        4.20        5.23      0.29 o
   2  -5   2       45.72       47.27      1.23 o
   3  -5   2       47.21       44.03      1.32 o
   4  -5   2       41.47       39.55      1.12 o
   5  -5   2       15.86       15.95      0.63 o
   6  -5   2       12.24       13.65      0.66 o
  -7  -4   2        0.98       -0.38      1.31 o
  -6  -4   2        8.72        7.92      0.60 o
  -5  -4   2       22.99       23.29      0.66 o
  -4  -4   2        0.02       -0.93      0.93 o
  -3  -4   2       34.71       32.96      1.00 o
  -2  -4   2       92.47       98.17      1.52 o
  -1  -4   2      247.12      249.61      2.11 o
   0  -4   2     1106.94     1153.83     35.37 o
   1  -4   2      118.76       96.35      1.41 o
   2  -4   2       13.58       12.11      0.36 o
   3  -4   2       38.08       37.73      1.13 o
   4  -4   2       26.57       23.65      0.76 o
   5  -4   2        2.90        0.64      1.08 o
   6  -4   2        4.08        4.75      0.56 o
  -7  -3   2        9.72       10.26      0.68 o
  -6  -3   2        4.06        4.47      0.55 o
  -5  -3   2       75.47       76.10      2.14 o
  -4  -3   2      245.16      227.44      3.01 o
  -3  -3   2       68.94       68.38      1.42 o
  -2  -3   2        1.16        0.70      0.24 o
  -1  -3   2     1120.38     1057.87      3.84 o
   0  -3   2      675.01      604.12     21.12 o
   1  -3   2       78.48       73.77      1.14 o
   2  -3   2      219.94      212.48      2.12 o
   3  -3   2        4.43        5.06      0.37 o
   4  -3   2       42.85       41.44      1.22 o
   5  -3   2       65.55       61.46      1.83 o
   6  -3   2       11.47       12.57      0.63 o
  -7  -2   2        0.12       -1.25      1.25 o
  -6  -2   2       24.52       24.98      0.75 o
  -5  -2   2      169.98      163.14      2.81 o
  -4  -2   2       11.31       10.90      0.47 o
  -3  -2   2       68.56       83.16      1.48 o
  -2  -2   2      136.20      138.22      1.54 o
  -1  -2   2     1528.32     1402.64      3.90 o
   0  -2   2     5193.28     5035.08    138.95 o
   1  -2   2      379.82      387.19      2.24 o
   2  -2   2      104.73      108.26      1.47 o
   3  -2   2       40.10       42.82      1.16 o
   4  -2   2      179.49      179.32      2.76 o
   5  -2   2       19.78       21.80      0.63 o
   6  -2   2        4.83        5.50      0.56 o
  -7  -1   2        1.76        2.64      0.53 o
  -6  -1   2       15.77       15.23      0.64 o
  -5  -1   2       17.23       16.31      0.59 o
  -4  -1   2      180.23      178.91      2.34 o
  -3  -1   2      338.18      359.56      2.78 o
  -2  -1   2      172.46      174.27      1.64 o
  -1  -1   2     2016.08     1916.65      4.08 o
   0  -1   2     1301.51     1287.34      3.00 o
   1  -1   2     2622.04     2692.98      5.35 o
   2  -1   2      235.67      226.22      1.98 o
   3  -1   2      281.08      298.93      2.72 o
   4  -1   2       34.82       33.58      0.95 o
   5  -1   2       52.97       50.96      1.49 o
   6  -1   2       87.45       83.43      2.47 o
   7  -1   2        2.47        0.39      1.34 o
  -7   0   2        2.33        2.66      0.35 o
  -6   0   2        0.09       -0.18      0.60 o
  -5   0   2      144.04      145.60      1.53 o
  -4   0   2       15.80       21.03      0.47 o
  -3   0   2      457.76      497.64      1.98 o
  -2   0   2      231.89      231.78      1.32 o
  -1   0   2       35.70       40.00      0.48 o
   0   0   2       91.77       91.69      0.41 o
   1   0   2      962.43      975.00      3.65 o
   2   0   2     1906.16     2068.71      3.55 o
   3   0   2      119.04      116.10      1.06 o
   4   0   2      434.01      421.65      2.34 o
   5   0   2       45.15       50.54      0.88 o
   6   0   2       14.56       15.02      0.42 o
   7   0   2       60.82       56.94      1.03 o
  -7   1   2        1.93        1.66      0.78 o
  -6   1   2       15.69       15.69      0.51 o
  -5   1   2       16.76       15.93      0.46 o
  -4   1   2      179.75      180.30      5.07 o
  -3   1   2      338.73      369.16      9.30 o
  -2   1   2      170.77      172.60      2.74 o
  -1   1   2     2046.03     1960.69     28.74 o
   0   1   2     1290.11     1313.66     34.59 o
   1   1   2     2623.65     2629.32     95.02 o
   2   1   2      242.10      228.07      6.83 o
   3   1   2      284.41      303.43      2.12 o
   4   1   2       34.85       34.09      0.71 o
   5   1   2       54.19       52.10      1.10 o
   6   1   2       86.58       88.10      4.25 o
   7   1   2        2.53        2.29      0.51 o
  -7   2   2        0.11       -0.18      0.51 o
  -6   2   2       25.17       24.34      0.78 o
  -5   2   2      169.50      166.57      2.50 o
  -4   2   2       11.27       10.82      0.57 o
  -3   2   2       66.19       82.11      1.15 o
  -2   2   2      143.74      147.38      2.00 o
  -1   2   2     1531.42     1465.23     50.24 o
   0   2   2     5182.10     5035.75    162.74 o
   1   2   2      371.43      376.04      8.87 o
   2   2   2      105.54      111.64      1.79 o
   3   2   2       38.91       43.19      0.87 o
   4   2   2      178.40      181.93      3.03 o
   5   2   2       19.24       20.77      0.51 o
   6   2   2        4.85        4.53      0.44 o
  -7   3   2        9.82        9.76      0.57 o
  -6   3   2        4.43        4.26      0.45 o
  -5   3   2       75.80       77.85      2.55 o
  -4   3   2      243.51      237.96      7.32 o
  -3   3   2       70.93       69.97      1.33 o
  -2   3   2        1.05        0.96      0.72 o
  -1   3   2     1127.82     1098.49     12.97 o
   0   3   2      689.10      620.07     19.82 o
   1   3   2       77.98       72.24      1.47 o
   2   3   2      227.51      214.69      1.92 o
   3   3   2        3.64        4.78      0.59 o
   4   3   2       42.77       42.99      1.33 o
   5   3   2       64.89       60.01      1.32 o
   6   3   2       11.02       12.21      0.96 o
  -7   4   2        0.98        0.31      0.56 o
  -6   4   2        8.65        8.44      0.83 o
  -5   4   2       22.62       21.72      0.53 o
  -4   4   2        0.02        0.11      0.58 o
  -3   4   2       34.52       34.80      0.74 o
  -2   4   2       94.25       98.24      1.17 o
  -1   4   2      245.66      255.81      1.69 o
   0   4   2     1103.65     1156.87     23.82 o
   1   4   2      121.24      100.33      1.61 o
   2   4   2       13.76       12.07      0.29 o
   3   4   2       38.71       37.08      1.03 o
   4   4   2       26.86       24.43      0.64 o
   5   4   2        3.18        2.43      0.38 o
   6   4   2        4.22        4.52      0.44 o
  -6   5   2       17.64       16.14      0.56 o
  -5   5   2       55.42       56.34      3.13 o
  -4   5   2       59.24       64.11      1.26 o
  -3   5   2       85.54       89.29      1.10 o
  -2   5   2       30.80       37.47      0.78 o
  -1   5   2      196.67      211.87      2.77 o
   0   5   2      338.06      342.02      5.09 o
   1   5   2        4.23        6.60      0.62 o
   2   5   2       42.72       45.23      0.90 o
   3   5   2       49.53       47.44      0.99 o
   4   5   2       41.38       39.22      1.44 o
   5   5   2       16.32       16.91      0.52 o
   6   5   2       12.77       14.17      0.54 o
  -6   6   2       14.53       15.73      0.55 o
  -5   6   2       51.96       53.86      1.11 o
  -4   6   2        2.86        2.58      0.35 o
  -3   6   2        3.85        4.71      0.27 o
  -2   6   2       14.49       12.59      0.33 o
  -1   6   2       27.82       27.94      1.25 o
   0   6   2      146.74      144.04      4.85 o
   1   6   2       79.27       76.30      2.06 o
   2   6   2       46.84       46.03      0.94 o
   3   6   2       23.56       23.31      0.47 o
   4   6   2       88.43       88.84      1.64 o
   5   6   2       20.95       21.43      0.57 o
   6   6   2        2.92        2.85      0.48 o
  -6   7   2        6.88        6.09      0.53 o
  -5   7   2        2.25        0.65      0.66 o
  -4   7   2       43.29       44.55      0.90 o
  -3   7   2       97.41       89.30      2.20 o
  -2   7   2        2.33        2.06      0.28 o
  -1   7   2      248.77      254.71      2.45 o
   0   7   2       51.56       45.65      0.92 o
   1   7   2       19.54       15.51      0.42 o
   2   7   2      157.69      154.03      1.90 o
   3   7   2       75.46       76.72      2.10 o
   4   7   2        0.16        0.21      0.60 o
   5   7   2       18.84       18.49      0.60 o
  -5   8   2       31.88       34.34      1.14 o
  -4   8   2        6.05        5.09      0.55 o
  -3   8   2       31.17       30.66      0.66 o
  -2   8   2       95.82       97.79      1.60 o
  -1   8   2       11.72       10.66      0.78 o
   0   8   2        5.42        6.04      0.50 o
   1   8   2       88.27       83.94      1.48 o
   2   8   2      164.55      158.63      2.09 o
   3   8   2       22.85       23.49      0.54 o
   4   8   2       17.23       16.60      0.53 o
   5   8   2       18.86       19.48      1.16 o
  -5   9   2        3.62        4.03      0.77 o
  -4   9   2       36.67       36.31      1.24 o
  -3   9   2        4.00        5.77      0.43 o
  -2   9   2        6.57        8.08      0.39 o
  -1   9   2       77.78       73.89      2.07 o
   0   9   2       42.49       45.48      0.94 o
   1   9   2      133.35      131.04      1.93 o
   2   9   2       30.88       30.26      1.26 o
   3   9   2       37.17       36.87      0.79 o
   4   9   2        1.54        2.54      0.64 o
   5   9   2       11.64       11.93      0.60 o
  -4  10   2        4.23        4.37      0.44 o
  -3  10   2        0.08        0.20      0.43 o
  -2  10   2       16.67       15.35      0.71 o
  -1  10   2       16.01       15.39      0.51 o
   0  10   2       86.88       86.72      1.69 o
   1  10   2       36.57       38.22      0.86 o
   2  10   2        5.59        4.88      0.43 o
   3  10   2        8.31        9.22      1.33 o
   4  10   2       17.76       21.26      0.65 o
  -4  11   2        8.16        8.95      0.55 o
  -3  11   2        5.27        5.49      0.47 o
  -2  11   2        0.55        0.10      0.63 o
  -1  11   2       14.67       15.84      0.53 o
   0  11   2       21.30       21.65      1.11 o
   1  11   2       11.18       11.13      0.68 o
   2  11   2        1.50        2.69      0.40 o
   3  11   2       10.79       10.11      0.52 o
  -3  12   2       10.28       10.81      1.21 o
  -2  12   2        7.11        7.42      0.49 o
  -1  12   2        0.81        0.07      0.75 o
   0  12   2        5.84        7.07      0.46 o
   1  12   2        5.98        5.88      0.48 o
   2  12   2        0.82        1.21      0.89 o
  -1  13   2        5.82        6.65      0.61 o
   0  13   2        3.42        3.73      0.48 o
  -3 -12   3        2.73        1.32      0.58 o
  -2 -12   3       11.99       11.65      0.67 o
  -1 -12   3       11.71       10.79      0.65 o
   0 -12   3       14.08       14.18      0.48 o
   1 -12   3        3.85        4.39      0.58 o
   2 -12   3        2.28        2.28      0.56 o
  -4 -11   3       15.75       18.13      0.79 o
  -3 -11   3        9.30       10.36      0.61 o
  -2 -11   3        3.63        4.74      0.50 o
  -1 -11   3       29.37       28.66      0.94 o
   0 -11   3        3.86        4.14      0.43 o
   1 -11   3        1.28        1.44      0.49 o
   2 -11   3        2.65        2.51      0.51 o
   3 -11   3        3.31        2.12      0.57 o
  -4 -10   3        7.73        9.73      0.60 o
  -3 -10   3        2.28        2.27      0.45 o
  -2 -10   3        8.52       10.17      0.52 o
  -1 -10   3       20.02       19.35      0.65 o
   0 -10   3       19.83       19.73      0.48 o
   1 -10   3       29.42       30.02      0.86 o
   2 -10   3       38.67       35.80      1.11 o
   3 -10   3        0.59       -0.47      0.47 o
   4 -10   3        5.44        5.59      0.59 o
  -5  -9   3        7.99        8.94      0.67 o
  -4  -9   3        9.21        8.58      0.59 o
  -3  -9   3       30.13       27.37      0.87 o
  -2  -9   3       14.54       13.03      0.54 o
  -1  -9   3       29.52       29.88      0.95 o
   0  -9   3       48.31       48.86      1.34 o
   1  -9   3       41.70       38.23      1.07 o
   2  -9   3       27.85       27.40      0.77 o
   3  -9   3       28.20       29.23      0.85 o
   4  -9   3        3.61        4.30      0.54 o
  -5  -8   3       20.38       21.96      0.76 o
  -4  -8   3        2.24        1.49      0.46 o
  -3  -8   3       27.79       26.93      0.82 o
  -2  -8   3       62.39       61.43      1.72 o
  -1  -8   3       72.21       61.37      1.80 o
   0  -8   3       21.43       18.76      0.61 o
   1  -8   3       47.80       55.21      1.60 o
   2  -8   3      100.89       96.94      2.33 o
   3  -8   3        3.32        2.72      0.43 o
   4  -8   3       28.42       31.10      0.83 o
   5  -8   3       13.35       14.78      0.75 o
  -6  -7   3        5.54        6.69      0.67 o
  -5  -7   3        4.71        3.96      0.55 o
  -4  -7   3        0.98        0.62      0.44 o
  -3  -7   3       45.39       46.38      1.39 o
  -2  -7   3       25.43       23.35      0.74 o
  -1  -7   3       16.75       16.57      0.48 o
   0  -7   3      195.29      197.27      3.13 o
   1  -7   3      240.87      229.81      3.09 o
   2  -7   3       22.16       21.46      0.59 o
   3  -7   3      162.77      160.10      2.97 o
   4  -7   3        9.37        8.19      0.54 o
   5  -7   3        3.42        3.80      0.54 o
  -6  -6   3        3.56        3.88      0.58 o
  -5  -6   3       42.17       42.10      1.24 o
  -4  -6   3      132.71      133.48      2.66 o
  -3  -6   3       14.17       14.06      0.49 o
  -2  -6   3        8.93        7.86      0.38 o
  -1  -6   3       30.33       36.41      1.04 o
   0  -6   3       78.73       88.98      1.81 o
   1  -6   3       55.55       49.31      1.30 o
   2  -6   3      191.11      189.34      2.77 o
   3  -6   3        2.19        2.84      0.39 o
   4  -6   3       72.33       72.04      1.95 o
   5  -6   3       26.04       25.88      0.78 o
   6  -6   3        3.70        4.03      0.61 o
  -6  -5   3        6.26        6.65      0.59 o
  -5  -5   3        6.81        7.34      0.56 o
  -4  -5   3      138.02      130.18      2.51 o
  -3  -5   3       21.69       19.29      0.59 o
  -2  -5   3       28.15       29.27      0.84 o
  -1  -5   3      414.68      455.63      3.20 o
   0  -5   3      272.66      269.08      9.99 o
   1  -5   3       49.44       59.78      1.27 o
   2  -5   3       40.35       44.94      1.25 o
   3  -5   3       31.93       30.96      0.91 o
   4  -5   3       10.37        8.50      0.51 o
   5  -5   3        5.51        4.59      0.52 o
   6  -5   3       18.33       18.41      0.77 o
  -7  -4   3        6.54        6.64      0.64 o
  -6  -4   3       10.98       11.07      0.64 o
  -5  -4   3      101.24       96.07      2.42 o
  -4  -4   3        7.29        7.39      0.50 o
  -3  -4   3       26.97       27.98      0.96 o
  -2  -4   3      302.05      318.77      2.66 o
  -1  -4   3     1023.02      989.48      4.29 o
   0  -4   3     1294.67     1344.24     39.70 o
   1  -4   3      413.34      419.58      2.97 o
   2  -4   3       58.34       62.17      1.34 o
   3  -4   3       23.32       22.63      0.63 o
   4  -4   3       38.58       32.09      1.12 o
   5  -4   3        4.20        3.55      0.49 o
   6  -4   3       10.66       10.93      0.65 o
  -7  -3   3        1.86        1.47      0.62 o
  -6  -3   3       47.70       43.55      1.32 o
  -5  -3   3        1.24        1.50      0.48 o
  -4  -3   3      314.88      289.54      3.41 o
  -3  -3   3      311.95      317.51      2.84 o
  -2  -3   3       13.97       14.83      0.45 o
  -1  -3   3      550.90      528.00      2.86 o
   0  -3   3      444.80      407.87     15.05 o
   1  -3   3      218.26      251.98      2.14 o
   2  -3   3      155.09      176.80      2.04 o
   3  -3   3       12.74       12.55      0.42 o
   4  -3   3        1.63        1.69      0.40 o
   5  -3   3        5.78        4.42      0.50 o
   6  -3   3       11.91       11.04      0.63 o
  -7  -2   3        2.43        3.18      0.56 o
  -6  -2   3        2.73        2.36      0.52 o
  -5  -2   3      145.35      143.26      2.70 o
  -4  -2   3      124.38      124.14      2.28 o
  -3  -2   3       94.39      102.38      1.64 o
  -2  -2   3      109.54      109.20      1.41 o
  -1  -2   3     1174.91     1228.22      3.92 o
   0  -2   3      672.44      612.07     20.07 o
   1  -2   3      788.89      798.17      3.46 o
   2  -2   3      971.56     1034.74      4.57 o
   3  -2   3       56.72       62.54      1.41 o
   4  -2   3      197.54      190.64      2.92 o
   5  -2   3       52.96       52.75      1.73 o
   6  -2   3        3.57        3.91      0.54 o
  -7  -1   3        0.70        0.79      0.54 o
  -6  -1   3       15.19       13.94      0.64 o
  -5  -1   3       48.67       48.97      1.44 o
  -4  -1   3       54.98       55.54      1.45 o
  -3  -1   3       77.42       81.04      1.46 o
  -2  -1   3      749.02      801.45      3.52 o
  -1  -1   3     1705.89     1673.35      4.24 o
   0  -1   3     1880.97     1843.99     38.52 o
   1  -1   3     2884.01     2914.87      6.19 o
   2  -1   3      116.12      113.58      1.53 o
   3  -1   3      393.75      402.75      3.27 o
   4  -1   3       32.14       35.72      1.14 o
   5  -1   3       30.85       28.62      0.93 o
   6  -1   3       73.63       72.19      2.17 o
  -7   0   3        9.09        9.26      0.40 o
  -6   0   3       23.41       23.53      0.45 o
  -5   0   3       61.81       61.46      0.99 o
  -4   0   3       22.77       27.88      0.47 o
  -3   0   3      823.86      953.53      2.79 o
  -2   0   3      447.18      444.52      1.61 o
  -1   0   3      737.61      723.82      5.27 o
   0   0   3     1030.93     1044.02      1.71 o
   1   0   3      124.59      143.67      0.85 o
   2   0   3     1499.01     1570.66      7.21 o
   3   0   3      141.48      146.57      1.23 o
   4   0   3        1.71        1.23      0.24 o
   5   0   3      214.44      210.52      1.96 o
   6   0   3        9.31       10.33      0.69 o
  -7   1   3        0.86        1.31      0.42 o
  -6   1   3       15.38       14.66      0.51 o
  -5   1   3       48.99       48.22      1.07 o
  -4   1   3       53.56       55.42      2.65 o
  -3   1   3       79.46       84.08      1.16 o
  -2   1   3      747.83      817.73     14.62 o
  -1   1   3     1699.10     1732.55     43.75 o
   0   1   3     1906.86     1884.80     54.14 o
   1   1   3     2878.79     2954.76     50.84 o
   2   1   3      113.80      112.02      3.48 o
   3   1   3      394.19      413.02      2.56 o
   4   1   3       33.49       38.21      0.76 o
   5   1   3       30.27       27.81      0.62 o
   6   1   3       72.51       69.39      1.51 o
  -7   2   3        2.45        4.07      0.44 o
  -6   2   3        2.52        2.49      0.41 o
  -5   2   3      147.22      145.03      6.65 o
  -4   2   3      126.46      130.06      3.45 o
  -3   2   3       95.97      106.39      2.76 o
  -2   2   3      112.83      118.48      3.20 o
  -1   2   3     1182.52     1287.48     35.90 o
   0   2   3      676.20      621.93     21.09 o
   1   2   3      789.44      800.20     26.21 o
   2   2   3      960.08     1021.72     13.19 o
   3   2   3       56.43       60.02      2.26 o
   4   2   3      199.92      194.55      2.09 o
   5   2   3       52.06       56.50      1.22 o
   6   2   3        3.61        3.66      0.45 o
  -7   3   3        1.73        0.96      1.44 o
  -6   3   3       47.45       47.36      0.99 o
  -5   3   3        1.29        2.24      0.37 o
  -4   3   3      315.14      297.33      4.75 o
  -3   3   3      310.81      318.94      5.41 o
  -2   3   3       13.93       15.03      0.75 o
  -1   3   3      548.00      554.58     13.08 o
   0   3   3      451.58      414.57     11.12 o
   1   3   3      217.76      248.87      5.26 o
   2   3   3      152.87      173.47      4.06 o
   3   3   3       13.81       13.22      0.34 o
   4   3   3        1.51        1.68      0.31 o
   5   3   3        5.82        4.35      0.49 o
   6   3   3       11.96       11.73      0.94 o
  -7   4   3        6.57        5.30      0.53 o
  -6   4   3       11.13       10.76      0.51 o
  -5   4   3      100.13       97.98      1.71 o
  -4   4   3        7.76        8.31      0.41 o
  -3   4   3       27.21       29.07      0.64 o
  -2   4   3      300.60      327.17      5.41 o
  -1   4   3     1032.26     1033.89     24.83 o
   0   4   3     1294.60     1349.17     38.53 o
   1   4   3      411.40      408.30     11.88 o
   2   4   3       61.87       65.82      2.53 o
   3   4   3       23.27       23.47      0.70 o
   4   4   3       37.88       35.35      0.78 o
   5   4   3        3.94        4.52      0.39 o
   6   4   3       10.72       12.01      0.53 o
  -6   5   3        6.11        6.20      1.00 o
  -5   5   3        6.91        6.77      0.42 o
  -4   5   3      136.71      133.71      2.77 o
  -3   5   3       21.97       21.55      0.44 o
  -2   5   3       27.49       30.22      0.65 o
  -1   5   3      409.83      465.42      8.20 o
   0   5   3      266.14      267.60      4.05 o
   1   5   3       49.67       59.44      1.01 o
   2   5   3       42.35       43.69      0.87 o
   3   5   3       32.79       33.03      1.01 o
   4   5   3       10.82        9.31      0.40 o
   5   5   3        5.40        5.89      0.80 o
   6   5   3       18.64       19.41      0.64 o
  -6   6   3        3.56        4.89      0.69 o
  -5   6   3       41.58       41.75      3.80 o
  -4   6   3      131.69      135.38      4.41 o
  -3   6   3       14.07       13.67      0.41 o
  -2   6   3        9.66        8.84      0.41 o
  -1   6   3       28.32       34.79      1.19 o
   0   6   3       78.07       88.45      1.25 o
   1   6   3       56.12       50.64      1.08 o
   2   6   3      192.84      184.94      4.82 o
   3   6   3        2.18        1.89      0.32 o
   4   6   3       72.73       72.76      1.53 o
   5   6   3       25.82       26.57      0.62 o
   6   6   3        3.70        3.81      0.48 o
  -6   7   3        5.86        6.43      0.52 o
  -5   7   3        4.67        5.61      0.44 o
  -4   7   3        0.81        0.46      0.33 o
  -3   7   3       45.71       45.98      1.33 o
  -2   7   3       25.10       25.70      0.54 o
  -1   7   3       17.40       17.34      0.51 o
   0   7   3      194.13      193.97      6.94 o
   1   7   3      241.49      229.02      2.17 o
   2   7   3       22.96       20.80      0.81 o
   3   7   3      162.32      162.44      2.09 o
   4   7   3        9.08        8.21      0.72 o
   5   7   3        3.49        4.01      0.43 o
  -5   8   3       20.91       22.20      0.62 o
  -4   8   3        1.98        1.51      0.67 o
  -3   8   3       27.81       27.35      1.00 o
  -2   8   3       63.11       63.21      3.05 o
  -1   8   3       72.91       66.39      1.33 o
   0   8   3       21.63       19.89      0.46 o
   1   8   3       46.67       47.36      1.00 o
   2   8   3       99.16       92.29      1.95 o
   3   8   3        3.31        2.69      0.38 o
   4   8   3       28.02       27.77      0.63 o
   5   8   3       13.33       14.43      0.60 o
  -5   9   3        8.09       10.35      0.54 o
  -4   9   3        9.24        8.50      1.28 o
  -3   9   3       29.64       29.41      1.94 o
  -2   9   3       14.42       12.94      0.45 o
  -1   9   3       30.20       31.94      0.96 o
   0   9   3       49.05       47.75      1.01 o
   1   9   3       41.19       38.44      1.18 o
   2   9   3       28.57       28.64      0.61 o
   3   9   3       28.18       28.20      0.67 o
   4   9   3        3.78        4.97      0.46 o
  -4  10   3        7.87       10.58      0.93 o
  -3  10   3        2.38        2.46      0.37 o
  -2  10   3        8.40        9.91      0.63 o
  -1  10   3       20.34       19.41      0.82 o
   0  10   3       19.94       20.61      1.63 o
   1  10   3       28.85       30.66      0.67 o
   2  10   3       38.73       38.17      1.16 o
   3  10   3        0.60       -0.13      1.86 o
   4  10   3        5.41        6.19      0.50 o
  -4  11   3       15.78       18.51      0.65 o
  -3  11   3        9.50       11.43      0.66 o
  -2  11   3        3.70        4.74      0.42 o
  -1  11   3       29.19       30.00      1.84 o
   0  11   3        3.75        4.00      0.72 o
   1  11   3        1.36        1.60      0.40 o
   2  11   3        2.54        2.68      0.70 o
   3  11   3        3.40        4.08      0.46 o
  -3  12   3        2.68        3.65      0.59 o
  -2  12   3       12.04       11.46      0.57 o
  -1  12   3       11.85       13.58      0.54 o
   0  12   3       14.00       13.99      1.09 o
   1  12   3        4.12        4.78      0.47 o
   2  12   3        2.44        3.88      0.80 o
  -2 -12   4        5.99        7.57      0.59 o
  -1 -12   4       12.45       12.86      0.68 o
   0 -12   4        1.47        2.10      0.42 o
   1 -12   4        9.01        8.44      0.67 o
   2 -12   4        3.91        4.58      0.61 o
  -3 -11   4        6.26        7.27      0.56 o
  -2 -11   4        6.68        7.69      0.54 o
  -1 -11   4        8.26        9.40      0.57 o
   0 -11   4       16.61       17.45      0.47 o
   1 -11   4       10.18        9.43      0.59 o
   2 -11   4        3.42        4.70      0.53 o
   3 -11   4        6.48        7.26      0.64 o
  -4 -10   4        6.11        6.22      0.58 o
  -3 -10   4        0.67        0.63      0.47 o
  -2 -10   4       20.97       19.31      0.66 o
  -1 -10   4        6.79        6.05      0.50 o
   0 -10   4        8.18        7.91      0.37 o
   1 -10   4       20.11       20.49      0.66 o
   2 -10   4       26.28       26.43      0.82 o
   3 -10   4        4.36        3.96      0.51 o
   4 -10   4        0.96        1.53      0.51 o
  -5  -9   4        6.78        6.48      0.63 o
  -4  -9   4        4.27        4.19      0.49 o
  -3  -9   4       21.06       20.45      0.66 o
  -2  -9   4       50.93       50.18      1.52 o
  -1  -9   4        8.69       10.09      0.48 o
   0  -9   4       24.18       23.66      0.47 o
   1  -9   4       29.36       29.85      0.79 o
   2  -9   4        0.53        0.15      0.97 o
   3  -9   4       15.56       15.67      0.64 o
   4  -9   4       12.74       13.45      0.66 o
  -5  -8   4        8.09        8.57      0.60 o
  -4  -8   4       23.30       23.20      0.70 o
  -3  -8   4       40.30       37.93      1.12 o
  -2  -8   4       15.30       15.67      0.53 o
  -1  -8   4       69.64       65.09      1.83 o
   0  -8   4       16.39       14.48      0.36 o
   1  -8   4       14.93       13.77      0.54 o
   2  -8   4       98.26       97.09      2.38 o
   3  -8   4        2.86        2.10      0.47 o
   4  -8   4       10.98       10.95      0.61 o
   5  -8   4       20.60       20.26      0.82 o
  -6  -7   4       10.00       10.98      0.69 o
  -5  -7   4        4.63        4.83      0.52 o
  -4  -7   4        1.46        1.89      0.44 o
  -3  -7   4       10.03       10.25      0.49 o
  -2  -7   4       73.92       65.34      1.77 o
  -1  -7   4        7.28        6.41      0.38 o
   0  -7   4       49.61       50.36      3.04 o
   1  -7   4      366.44      359.67      3.92 o
   2  -7   4        8.27        8.12      0.46 o
   3  -7   4       46.11       50.69      1.42 o
   4  -7   4        5.29        5.73      0.52 o
   5  -7   4        4.69        4.62      0.56 o
  -6  -6   4        6.72        6.22      0.63 o
  -5  -6   4       23.10       21.54      0.69 o
  -4  -6   4       17.75       19.32      0.61 o
  -3  -6   4      109.90      108.05      2.22 o
  -2  -6   4       78.04       78.66      1.81 o
  -1  -6   4       15.25       13.70      0.40 o
   0  -6   4       45.93       48.09      0.90 o
   1  -6   4       98.06       95.58      1.99 o
   2  -6   4      195.05      182.72      2.85 o
   3  -6   4        1.54        1.71      0.38 o
   4  -6   4        6.63        5.58      0.49 o
   5  -6   4       21.52       21.22      0.71 o
  -6  -5   4       24.76       23.92      0.77 o
  -5  -5   4       11.07       10.94      0.59 o
  -4  -5   4      122.27      116.17      2.47 o
  -3  -5   4      189.91      179.66      2.66 o
  -2  -5   4      126.00      126.51      1.91 o
  -1  -5   4      416.38      448.92      3.29 o
   0  -5   4      227.73      227.38      6.59 o
   1  -5   4      155.02      139.23      1.97 o
   2  -5   4      107.79      104.85      2.10 o
   3  -5   4       60.54       60.50      1.80 o
   4  -5   4        7.34        7.85      0.49 o
   5  -5   4        1.18        1.32      0.47 o
   6  -5   4       21.73       21.51      0.82 o
  -7  -4   4        5.49        5.72      0.68 o
  -6  -4   4        2.52        2.90      0.54 o
  -5  -4   4      196.95      185.99      3.21 o
  -4  -4   4      112.21      108.76      2.33 o
  -3  -4   4       36.58       32.33      0.98 o
  -2  -4   4       50.39       45.94      1.14 o
  -1  -4   4      349.96      358.95      2.73 o
   0  -4   4      279.85      300.59      5.35 o
   1  -4   4       42.23       51.44      1.17 o
   2  -4   4       92.33       95.66      1.69 o
   3  -4   4        2.76        3.37      0.36 o
   4  -4   4       71.41       68.25      1.83 o
   5  -4   4       32.68       33.63      1.00 o
   6  -4   4        5.05        5.09      0.61 o
  -7  -3   4        0.10        0.31      1.27 o
  -6  -3   4       38.82       38.62      1.24 o
  -5  -3   4       33.68       32.87      0.93 o
  -4  -3   4      115.89      114.74      2.28 o
  -3  -3   4      207.02      202.37      2.36 o
  -2  -3   4      243.02      245.40      2.26 o
  -1  -3   4      521.49      508.24      2.98 o
   0  -3   4      441.99      463.20     14.90 o
   1  -3   4      106.38      108.57      1.53 o
   2  -3   4      174.33      173.12      2.12 o
   3  -3   4       90.35       82.42      1.85 o
   4  -3   4       10.65       11.12      0.49 o
   5  -3   4        0.18       -0.88      0.97 o
   6  -3   4       38.75       40.03      1.16 o
  -7  -2   4       22.81       20.95      0.80 o
  -6  -2   4        9.24        8.21      0.59 o
  -5  -2   4       46.37       44.28      1.27 o
  -4  -2   4      221.02      225.15      3.00 o
  -3  -2   4       40.86       44.26      1.19 o
  -2  -2   4      170.90      164.81      1.78 o
  -1  -2   4      453.02      453.00      2.61 o
   0  -2   4       92.03      101.68      2.99 o
   1  -2   4      306.29      295.28      2.31 o
   2  -2   4      661.94      709.53      4.02 o
   3  -2   4        7.98        8.46      0.38 o
   4  -2   4       24.16       20.93      0.68 o
   5  -2   4       51.67       50.07      1.43 o
   6  -2   4       19.38       19.93      0.73 o
  -7  -1   4        0.29        0.60      0.54 o
  -6  -1   4       12.34       11.70      0.61 o
  -5  -1   4       22.63       22.01      0.61 o
  -4  -1   4       43.65       47.85      1.44 o
  -3  -1   4      210.01      209.91      2.28 o
  -2  -1   4      645.66      681.61      3.42 o
  -1  -1   4       57.93       58.56      0.96 o
   0  -1   4      186.09      179.87      2.53 o
   1  -1   4     2642.04     2652.88      6.53 o
   2  -1   4      138.38      150.67      1.85 o
   3  -1   4       46.43       50.05      1.32 o
   4  -1   4       67.54       70.80      1.89 o
   5  -1   4        1.81        1.71      0.45 o
   6  -1   4       16.16       15.74      0.69 o
  -7   0   4        3.65        3.17      0.36 o
  -6   0   4        0.44        0.31      0.59 o
  -5   0   4       49.94       51.14      0.90 o
  -4   0   4       29.07       32.07      0.53 o
  -3   0   4      981.96     1110.10      3.09 o
  -2   0   4        1.13        1.33      0.14 o
  -1   0   4      258.79      247.71      1.12 o
   0   0   4        1.87        2.45      0.10 o
   1   0   4      191.52      180.06      1.14 o
   2   0   4      166.25      164.75      1.49 o
   3   0   4        2.96        3.18      0.23 o
   4   0   4      267.04      246.65      2.89 o
   5   0   4       51.73       55.97      1.69 o
   6   0   4       31.51       32.00      1.18 o
  -7   1   4        0.24       -0.21      0.55 o
  -6   1   4       12.90       11.68      0.49 o
  -5   1   4       23.34       22.25      0.49 o
  -4   1   4       44.78       48.73      1.55 o
  -3   1   4      206.06      207.90      2.91 o
  -2   1   4      636.37      686.40      2.69 o
  -1   1   4       56.57       59.66      0.75 o
   0   1   4      186.33      178.56      2.61 o
   1   1   4     2651.04     2671.56     33.90 o
   2   1   4      138.35      152.66      2.70 o
   3   1   4       49.07       50.95      1.47 o
   4   1   4       66.36       70.47      1.35 o
   5   1   4        1.79        1.68      0.83 o
   6   1   4       16.56       15.96      0.57 o
  -7   2   4       22.85       22.99      1.11 o
  -6   2   4        9.26        7.95      0.59 o
  -5   2   4       46.95       47.22      0.97 o
  -4   2   4      223.86      234.79      3.89 o
  -3   2   4       40.49       47.48      0.95 o
  -2   2   4      165.42      168.71      1.64 o
  -1   2   4      456.68      473.26     18.08 o
   0   2   4       91.04      100.75      4.80 o
   1   2   4      302.57      292.16      7.93 o
   2   2   4      662.47      706.35      6.66 o
   3   2   4        8.06        7.85      0.31 o
   4   2   4       22.91       20.51      0.47 o
   5   2   4       52.22       49.59      1.10 o
   6   2   4       19.50       20.67      0.60 o
  -7   3   4        0.07        0.09      0.56 o
  -6   3   4       38.73       39.45      1.86 o
  -5   3   4       34.13       34.77      1.80 o
  -4   3   4      116.99      116.34      1.63 o
  -3   3   4      207.42      207.28      4.75 o
  -2   3   4      249.07      262.06      2.42 o
  -1   3   4      523.91      530.73     17.23 o
   0   3   4      441.28      462.53     13.85 o
   1   3   4      101.52      101.92      4.22 o
   2   3   4      173.39      167.98      3.98 o
   3   3   4       90.67       85.39      1.35 o
   4   3   4       11.82       11.89      0.45 o
   5   3   4        0.18       -0.66      0.66 o
   6   3   4       39.16       41.38      0.84 o
  -7   4   4        5.27        5.32      0.52 o
  -6   4   4        2.49        2.87      0.42 o
  -5   4   4      196.72      189.14      6.34 o
  -4   4   4      109.75      110.39      2.22 o
  -3   4   4       36.86       32.26      0.69 o
  -2   4   4       52.79       50.35      1.11 o
  -1   4   4      344.64      370.70      8.93 o
   0   4   4      281.45      303.20      9.76 o
   1   4   4       40.26       45.86      1.81 o
   2   4   4       92.63       90.56      1.40 o
   3   4   4        3.01        3.51      0.38 o
   4   4   4       71.25       67.89      1.41 o
   5   4   4       32.58       33.27      0.70 o
   6   4   4        5.05        5.69      0.50 o
  -6   5   4       25.19       25.10      0.64 o
  -5   5   4       11.11       10.94      0.48 o
  -4   5   4      121.29      123.37      1.79 o
  -3   5   4      188.14      186.07      5.02 o
  -2   5   4      126.05      125.71      1.50 o
  -1   5   4      416.75      458.78      7.92 o
   0   5   4      225.08      230.97      6.02 o
   1   5   4      156.71      139.89      2.72 o
   2   5   4      108.50      110.91      3.33 o
   3   5   4       61.50       64.07      1.84 o
   4   5   4        6.80        7.79      0.38 o
   5   5   4        1.15        0.06      0.73 o
   6   5   4       21.29       21.01      0.68 o
  -6   6   4        6.71        6.88      0.49 o
  -5   6   4       22.67       23.09      1.30 o
  -4   6   4       17.04       18.63      0.49 o
  -3   6   4      109.72      113.31      2.93 o
  -2   6   4       79.70       79.51      1.05 o
  -1   6   4       16.25       14.54      0.89 o
   0   6   4       46.69       49.10      1.00 o
   1   6   4       98.71       94.80      1.39 o
   2   6   4      196.51      183.32      3.09 o
   3   6   4        1.35        1.01      0.83 o
   4   6   4        6.21        5.62      0.40 o
   5   6   4       21.36       21.31      0.59 o
  -6   7   4        9.92        9.97      0.56 o
  -5   7   4        4.65        3.98      0.42 o
  -4   7   4        1.32        1.21      0.34 o
  -3   7   4       10.27       10.29      0.41 o
  -2   7   4       74.36       68.58      3.24 o
  -1   7   4        7.42        7.81      0.33 o
   0   7   4       49.88       48.52      0.99 o
   1   7   4      363.44      352.84      4.51 o
   2   7   4        8.39        7.75      0.68 o
   3   7   4       46.18       46.77      1.88 o
   4   7   4        5.35        5.87      0.43 o
   5   7   4        4.72        3.68      0.45 o
  -5   8   4        8.11        8.73      0.81 o
  -4   8   4       23.99       22.47      0.76 o
  -3   8   4       40.06       38.45      0.86 o
  -2   8   4       16.03       16.93      0.82 o
  -1   8   4       69.68       68.42      1.37 o
   0   8   4       16.12       14.64      0.70 o
   1   8   4       15.91       14.88      0.72 o
   2   8   4       97.10       93.98      1.67 o
   3   8   4        2.68        2.39      0.37 o
   4   8   4       11.14       10.96      0.50 o
   5   8   4       20.61       21.72      0.67 o
  -5   9   4        6.99        7.55      0.51 o
  -4   9   4        4.46        4.02      0.43 o
  -3   9   4       20.77       21.81      1.50 o
  -2   9   4       50.21       52.46      1.74 o
  -1   9   4        8.56        9.93      0.70 o
   0   9   4       24.64       24.98      1.21 o
   1   9   4       29.88       28.43      0.58 o
   2   9   4        0.55       -0.05      0.46 o
   3   9   4       15.67       15.04      0.53 o
   4   9   4       12.93       13.63      1.06 o
  -4  10   4        6.20        6.22      0.49 o
  -3  10   4        0.64        0.30      0.68 o
  -2  10   4       20.93       20.16      0.79 o
  -1  10   4        6.95        5.84      0.42 o
   0  10   4        8.28        7.96      0.43 o
   1  10   4       20.37       20.52      0.56 o
   2  10   4       25.95       27.57      0.94 o
   3  10   4        4.46        4.09      0.43 o
   4  10   4        1.01        1.27      0.46 o
  -3  11   4        6.24        7.36      1.24 o
  -2  11   4        6.93        7.45      0.49 o
  -1  11   4        8.17        9.03      0.48 o
   0  11   4       16.58       16.79      0.56 o
   1  11   4        9.74        8.58      0.62 o
   2  11   4        3.37        4.22      0.45 o
   3  11   4        6.62        7.11      0.51 o
  -2  12   4        5.90        6.07      0.52 o
  -1  12   4       12.64       13.88      1.16 o
   0  12   4        1.53        1.04      0.60 o
   1  12   4        8.70        9.18      0.54 o
   2  12   4        4.06        5.12      0.51 o
  -2 -12   5        0.91        0.40      1.14 o
  -1 -12   5        9.24        8.50      0.64 o
   0 -12   5        0.55        0.00      0.80 o
   1 -12   5        2.71        3.26      0.60 o
  -3 -11   5        8.17        6.26      0.59 o
  -2 -11   5       10.35        8.52      0.59 o
  -1 -11   5        4.27        3.68      0.48 o
   0 -11   5       17.75       19.18      0.50 o
   1 -11   5       20.65       22.10      0.78 o
   2 -11   5        0.49        0.75      0.50 o
  -4 -10   5        4.00        3.98      0.54 o
  -3 -10   5        9.18        9.35      0.59 o
  -2 -10   5        9.05        7.87      0.54 o
  -1 -10   5       29.08       28.68      0.79 o
   0 -10   5       10.60       11.01      0.92 o
   1 -10   5        4.15        3.88      0.52 o
   2 -10   5       25.63       26.33      0.79 o
   3 -10   5        3.78        4.72      0.55 o
  -5  -9   5        2.08        2.08      0.56 o
  -4  -9   5        2.62        1.44      0.49 o
  -3  -9   5        8.32        8.92      0.52 o
  -2  -9   5       12.54       12.23      0.52 o
  -1  -9   5        1.50        0.68      0.38 o
   0  -9   5        2.76        3.82      0.56 o
   1  -9   5       61.93       63.22      1.88 o
   2  -9   5        4.55        4.84      0.50 o
   3  -9   5        8.45        7.61      0.57 o
   4  -9   5       12.57       12.63      0.69 o
  -5  -8   5        1.78        0.47      1.02 o
  -4  -8   5       19.81       19.25      0.68 o
  -3  -8   5       42.47       42.85      1.27 o
  -2  -8   5        1.68        2.24      0.38 o
  -1  -8   5        7.50        8.37      0.44 o
   0  -8   5       22.56       20.69      0.66 o
   1  -8   5        1.27        2.26      0.39 o
   2  -8   5       25.79       26.62      0.75 o
   3  -8   5       22.29       21.14      0.70 o
   4  -8   5        3.16        2.72      0.50 o
  -6  -7   5        7.67        7.80      0.67 o
  -5  -7   5        5.81        4.85      0.54 o
  -4  -7   5        0.84       -1.00      1.00 o
  -3  -7   5       36.85       38.69      1.10 o
  -2  -7   5       56.23       51.98      1.58 o
  -1  -7   5        5.92        5.76      0.37 o
   0  -7   5       32.76       35.01      1.44 o
   1  -7   5       39.77       35.77      1.07 o
   2  -7   5       95.15       93.63      2.32 o
   3  -7   5        8.00        8.07      0.49 o
   4  -7   5       26.13       23.79      0.76 o
   5  -7   5       11.69       10.64      0.70 o
  -6  -6   5        0.26        0.24      1.04 o
  -5  -6   5        7.17        7.01      0.56 o
  -4  -6   5       16.13       14.57      0.58 o
  -3  -6   5       50.38       48.23      1.48 o
  -2  -6   5        8.18        6.84      0.40 o
  -1  -6   5      213.32      207.80      2.78 o
   0  -6   5       24.94       26.21      2.86 o
   1  -6   5       50.67       58.74      1.67 o
   2  -6   5      184.48      184.51      2.95 o
   3  -6   5       17.64       20.40      0.59 o
   4  -6   5        0.60       -0.54      0.95 o
   5  -6   5        8.40        8.28      0.61 o
  -6  -5   5       11.99       12.50      0.65 o
  -5  -5   5       12.97       13.31      0.63 o
  -4  -5   5       37.30       33.10      0.93 o
  -3  -5   5       76.97       65.23      1.83 o
  -2  -5   5       29.58       29.37      0.84 o
  -1  -5   5       37.66       37.03      1.02 o
   0  -5   5      231.53      224.34      8.90 o
   1  -5   5      213.76      208.10      2.51 o
   2  -5   5       26.45       26.31      0.77 o
   3  -5   5      100.38       97.14      2.26 o
   4  -5   5        9.12        9.68      0.52 o
   5  -5   5        3.43        3.81      0.53 o
  -7  -4   5        4.45        5.13      0.68 o
  -6  -4   5        3.11        3.23      0.55 o
  -5  -4   5       60.10       54.40      1.82 o
  -4  -4   5      398.44      386.27      4.06 o
  -3  -4   5       74.26       77.83      1.83 o
  -2  -4   5      169.26      169.34      2.10 o
  -1  -4   5       84.04       74.32      1.38 o
   0  -4   5      110.21      109.72      2.26 o
   1  -4   5       10.45       11.74      0.38 o
   2  -4   5      237.37      234.04      2.97 o
   3  -4   5       11.02       10.83      0.47 o
   4  -4   5       37.77       33.85      0.98 o
   5  -4   5       74.70       78.64      2.19 o
   6  -4   5       10.81       11.94      0.68 o
  -7  -3   5        0.93        1.26      0.61 o
  -6  -3   5       13.19       12.46      0.64 o
  -5  -3   5       43.58       42.58      1.20 o
  -4  -3   5        1.31        1.04      0.42 o
  -3  -3   5       18.97       18.24      0.57 o
  -2  -3   5      579.72      580.30      3.59 o
  -1  -3   5      815.98      874.62      4.14 o
   0  -3   5      609.34      628.23     20.68 o
   1  -3   5     1148.35     1156.07      5.13 o
   2  -3   5       18.89       19.69      0.59 o
   3  -3   5      115.23      112.94      2.25 o
   4  -3   5       27.75       27.65      0.83 o
   5  -3   5        5.57        6.72      0.54 o
   6  -3   5       12.35       11.07      0.71 o
  -7  -2   5       20.85       22.85      0.80 o
  -6  -2   5        7.01        6.41      0.57 o
  -5  -2   5       38.91       37.65      1.00 o
  -4  -2   5       14.11       14.29      0.52 o
  -3  -2   5      258.43      272.08      2.71 o
  -2  -2   5       54.73       55.34      1.18 o
  -1  -2   5       77.96       70.67      1.19 o
   0  -2   5       72.25       74.06      0.86 o
   1  -2   5       24.10       25.69      0.75 o
   2  -2   5      413.66      425.03      3.31 o
   3  -2   5        0.05       -0.04      0.33 o
   4  -2   5       12.72       13.15      0.52 o
   5  -2   5       30.69       29.29      0.88 o
   6  -2   5       26.29       25.18      0.80 o
  -7  -1   5        4.96        5.91      0.61 o
  -6  -1   5       20.57       21.12      0.70 o
  -5  -1   5        3.40        3.24      0.47 o
  -4  -1   5        1.08        1.01      0.40 o
  -3  -1   5       69.14       66.25      1.44 o
  -2  -1   5      390.68      399.80      2.80 o
  -1  -1   5      179.65      184.01      1.76 o
   0  -1   5      309.06      308.13      6.70 o
   1  -1   5      187.74      191.14      1.98 o
   2  -1   5      328.28      353.90      2.96 o
   3  -1   5       34.42       29.63      0.94 o
   4  -1   5       19.01       19.51      0.56 o
   5  -1   5       19.81       20.10      0.67 o
   6  -1   5        7.72        8.68      0.61 o
  -7   0   5        2.93        3.55      0.36 o
  -6   0   5        0.04        0.10      0.43 o
  -5   0   5        7.84        7.23      0.31 o
  -4   0   5      176.91      186.14      1.58 o
  -3   0   5      392.46      414.89      1.97 o
  -2   0   5       19.06       25.95      0.45 o
  -1   0   5       22.64       32.39      0.49 o
   0   0   5      125.89      114.63      1.71 o
   1   0   5       76.67       92.45      1.80 o
   2   0   5      131.65      139.50      1.15 o
   3   0   5      122.75      128.13      1.31 o
   4   0   5        9.82       11.04      0.32 o
   5   0   5       64.78       63.35      1.13 o
   6   0   5       50.61       49.17      0.84 o
  -7   1   5        4.95        5.67      0.63 o
  -6   1   5       20.48       20.90      0.55 o
  -5   1   5        3.70        2.86      0.37 o
  -4   1   5        1.08        1.02      0.31 o
  -3   1   5       69.06       67.45      1.10 o
  -2   1   5      393.92      420.55      2.25 o
  -1   1   5      178.88      190.40      4.96 o
   0   1   5      303.80      306.46      3.49 o
   1   1   5      193.53      192.46      4.21 o
   2   1   5      330.10      357.59      2.32 o
   3   1   5       32.57       28.20      0.65 o
   4   1   5       19.83       20.25      0.48 o
   5   1   5       19.98       20.49      0.55 o
   6   1   5        7.92        7.83      0.52 o
  -7   2   5       20.82       22.14      0.76 o
  -6   2   5        7.21        7.26      0.82 o
  -5   2   5       38.60       35.59      0.90 o
  -4   2   5       12.82       14.04      0.42 o
  -3   2   5      257.97      276.84      6.75 o
  -2   2   5       53.15       52.08      0.90 o
  -1   2   5       74.73       67.88      1.65 o
   0   2   5       75.71       77.98      0.97 o
   1   2   5       24.91       25.88      0.55 o
   2   2   5      419.67      425.93      6.31 o
   3   2   5        0.00       -0.39      0.53 o
   4   2   5       12.98       13.98      0.44 o
   5   2   5       30.85       30.60      0.64 o
   6   2   5       26.03       24.75      0.69 o
  -7   3   5        0.93        1.29      0.47 o
  -6   3   5       13.14       11.68      0.52 o
  -5   3   5       44.07       44.69      2.72 o
  -4   3   5        1.33        1.76      0.34 o
  -3   3   5       19.38       18.51      0.81 o
  -2   3   5      573.23      600.77     17.37 o
  -1   3   5      818.50      907.62     16.90 o
   0   3   5      601.16      627.69     13.17 o
   1   3   5     1148.65     1139.35     23.20 o
   2   3   5       18.35       18.75      0.38 o
   3   3   5      115.49      115.34      2.41 o
   4   3   5       27.63       28.07      0.58 o
   5   3   5        5.60        6.63      0.60 o
   6   3   5       12.38       11.12      0.59 o
  -7   4   5        4.47        4.20      0.53 o
  -6   4   5        3.01        3.24      0.43 o
  -5   4   5       60.23       57.69      1.29 o
  -4   4   5      399.62      404.96      9.61 o
  -3   4   5       73.21       79.22      1.95 o
  -2   4   5      169.87      175.95      1.69 o
  -1   4   5       87.90       84.69      1.65 o
   0   4   5      110.89      109.10      3.91 o
   1   4   5       10.09       11.31      0.31 o
   2   4   5      235.21      231.75      7.46 o
   3   4   5       12.16       12.27      0.44 o
   4   4   5       37.66       34.62      1.33 o
   5   4   5       74.39       77.56      1.55 o
   6   4   5       10.82       10.93      0.58 o
  -6   5   5       12.08       13.18      0.61 o
  -5   5   5       12.39       13.75      0.56 o
  -4   5   5       37.35       33.43      1.90 o
  -3   5   5       76.54       72.21      1.34 o
  -2   5   5       28.40       28.57      1.14 o
  -1   5   5       37.22       37.21      0.81 o
   0   5   5      235.68      226.48      7.12 o
   1   5   5      210.94      207.61      5.58 o
   2   5   5       26.38       24.32      0.46 o
   3   5   5       99.88       97.46      2.30 o
   4   5   5        9.69       10.73      0.71 o
   5   5   5        3.51        3.51      0.42 o
  -6   6   5        0.26       -0.03      0.78 o
  -5   6   5        7.24        7.87      0.46 o
  -4   6   5       15.34       14.80      1.88 o
  -3   6   5       50.25       47.42      0.95 o
  -2   6   5        8.53        8.01      0.41 o
  -1   6   5      214.93      214.97      9.96 o
   0   6   5       23.79       24.58      1.75 o
   1   6   5       50.63       58.94      1.51 o
   2   6   5      181.48      179.44      2.06 o
   3   6   5       17.73       19.28      0.75 o
   4   6   5        0.56       -0.19      0.98 o
   5   6   5        8.03        8.66      0.49 o
  -6   7   5        7.76        8.48      0.76 o
  -5   7   5        6.20        5.65      0.44 o
  -4   7   5        0.82        0.42      0.44 o
  -3   7   5       37.70       40.18      0.83 o
  -2   7   5       56.59       55.64      1.61 o
  -1   7   5        6.07        6.10      0.52 o
   0   7   5       32.21       34.86      1.50 o
   1   7   5       40.16       36.98      1.50 o
   2   7   5       94.44       95.08      1.62 o
   3   7   5        8.33        8.81      0.34 o
   4   7   5       26.64       24.19      0.60 o
   5   7   5       11.58       11.18      0.59 o
  -5   8   5        1.76        1.69      0.40 o
  -4   8   5       19.61       20.81      1.15 o
  -3   8   5       42.39       42.49      1.58 o
  -2   8   5        1.80        2.21      0.33 o
  -1   8   5        8.12        8.76      0.37 o
   0   8   5       22.71       21.45      1.24 o
   1   8   5        1.35        1.73      0.45 o
   2   8   5       27.22       28.11      0.56 o
   3   8   5       22.51       22.06      0.56 o
   4   8   5        3.20        2.54      0.42 o
  -5   9   5        2.19        2.21      0.73 o
  -4   9   5        2.60        1.90      0.86 o
  -3   9   5        8.52        8.12      0.44 o
  -2   9   5       12.70       12.69      0.46 o
  -1   9   5        1.44        1.57      0.42 o
   0   9   5        2.62        3.44      0.34 o
   1   9   5       61.93       58.40      1.27 o
   2   9   5        4.71        6.01      0.41 o
   3   9   5        8.68        8.78      0.47 o
   4   9   5       12.31       11.35      0.61 o
  -4  10   5        3.85        4.08      0.89 o
  -3  10   5        9.05        9.91      0.80 o
  -2  10   5        8.93        6.81      0.65 o
  -1  10   5       29.67       30.54      0.90 o
   0  10   5       10.55        9.52      0.46 o
   1  10   5        4.04        4.13      0.44 o
   2  10   5       26.09       26.49      0.64 o
   3  10   5        3.71        3.37      0.44 o
  -3  11   5        7.93        6.97      0.53 o
  -2  11   5       10.39       11.06      0.83 o
  -1  11   5        4.35        3.30      0.43 o
   0  11   5       17.52       17.85      1.01 o
   1  11   5       20.64       21.27      0.64 o
   2  11   5        0.46        0.50      0.52 o
  -2  12   5        0.92        1.17      1.10 o
  -1  12   5        9.17        9.28      0.54 o
   0  12   5        0.50        0.82      0.54 o
   1  12   5        2.63        3.05      0.50 o
  -1 -12   6        2.60        1.62      0.56 o
   0 -12   6       10.02       10.67      0.49 o
  -3 -11   6        0.87        1.99      0.52 o
  -2 -11   6       21.27       19.99      0.73 o
  -1 -11   6        0.07        0.49      0.99 o
   0 -11   6        3.40        4.02      0.38 o
   1 -11   6       37.06       41.99      1.21 o
   2 -11   6        5.70        5.81      0.63 o
  -4 -10   6        7.42        8.40      0.61 o
  -3 -10   6       24.44       24.68      0.76 o
  -2 -10   6        1.36        0.56      1.00 o
  -1 -10   6       12.35       11.79      0.58 o
   0 -10   6       12.75       12.78      0.42 o
   1 -10   6        7.20        8.47      0.56 o
   2 -10   6       11.81       13.15      0.66 o
   3 -10   6        2.02        3.64      0.52 o
  -5  -9   6        1.07        1.07      0.56 o
  -4  -9   6        7.72        8.29      0.57 o
  -3  -9   6        3.97        3.46      0.50 o
  -2  -9   6       24.56       23.21      0.75 o
  -1  -9   6        7.26        6.77      0.46 o
   0  -9   6        1.27        1.95      0.29 o
   1  -9   6       21.47       20.67      0.68 o
   2  -9   6       19.25       19.02      0.70 o
   3  -9   6        1.80       -0.49      0.49 o
   4  -9   6        4.24        4.11      0.58 o
  -5  -8   6        7.06        6.45      0.56 o
  -4  -8   6       12.84       11.35      0.60 o
  -3  -8   6       13.60       12.20      0.56 o
  -2  -8   6        2.52        1.70      0.37 o
  -1  -8   6        0.30        0.41      0.36 o
   0  -8   6       55.63       53.78      1.45 o
   1  -8   6        2.16        2.05      0.40 o
   2  -8   6       17.14       18.52      0.63 o
   3  -8   6       17.91       16.77      0.65 o
   4  -8   6       10.65       10.32      0.63 o
  -6  -7   6        4.57        5.57      0.65 o
  -5  -7   6       23.37       22.02      0.75 o
  -4  -7   6       12.98       13.81      0.59 o
  -3  -7   6        9.25        8.34      0.49 o
  -2  -7   6       31.55       31.39      0.98 o
  -1  -7   6       15.67       15.60      0.48 o
   0  -7   6        6.11        7.40      0.37 o
   1  -7   6       17.30       15.51      0.54 o
   2  -7   6       19.09       18.74      0.57 o
   3  -7   6       12.27       11.93      0.57 o
   4  -7   6        6.38        6.89      0.57 o
  -6  -6   6       12.93       13.08      0.70 o
  -5  -6   6        4.06        3.98      0.52 o
  -4  -6   6       31.96       32.86      0.93 o
  -3  -6   6       13.68       14.90      0.54 o
  -2  -6   6       42.30       42.12      1.25 o
  -1  -6   6       81.43       81.95      1.87 o
   0  -6   6        9.08        9.67      0.76 o
   1  -6   6      134.24      129.33      2.47 o
   2  -6   6       50.58       49.08      1.41 o
   3  -6   6       50.78       48.72      1.53 o
   4  -6   6        6.74        6.90      0.55 o
   5  -6   6       13.28       12.74      0.70 o
  -6  -5   6        5.95        4.27      0.59 o
  -5  -5   6       27.39       24.84      0.73 o
  -4  -5   6       48.53       46.02      1.39 o
  -3  -5   6       15.38       14.67      0.54 o
  -2  -5   6      344.37      331.21      3.54 o
  -1  -5   6       12.02       14.73      0.42 o
   0  -5   6       70.59       75.76      3.55 o
   1  -5   6      589.84      589.40      4.77 o
   2  -5   6       43.80       38.54      1.21 o
   3  -5   6       46.62       45.47      1.34 o
   4  -5   6       25.40       26.99      0.81 o
   5  -5   6       21.20       21.75      0.79 o
  -6  -4   6        3.06        3.52      0.55 o
  -5  -4   6        2.64        1.40      0.47 o
  -4  -4   6       44.80       42.95      1.41 o
  -3  -4   6      632.91      588.09      4.71 o
  -2  -4   6      109.35      101.70      1.76 o
  -1  -4   6      113.14      103.45      1.68 o
   0  -4   6      195.22      187.19      8.26 o
   1  -4   6        2.70        1.75      0.33 o
   2  -4   6      424.46      422.21      4.13 o
   3  -4   6       32.30       30.72      0.91 o
   4  -4   6        6.53        5.68      0.48 o
   5  -4   6       15.36       15.21      0.66 o
  -7  -3   6       10.62       10.44      0.75 o
  -6  -3   6        7.23        6.38      0.59 o
  -5  -3   6        8.80        9.40      0.56 o
  -4  -3   6       98.18      100.56      2.19 o
  -3  -3   6       35.78       34.47      1.16 o
  -2  -3   6      154.91      154.04      2.01 o
  -1  -3   6       20.47       19.90      0.64 o
   0  -3   6      164.68      171.63      4.70 o
   1  -3   6      959.71      954.48      4.97 o
   2  -3   6      180.60      181.71      2.66 o
   3  -3   6      130.20      128.14      2.47 o
   4  -3   6       13.71       12.85      0.55 o
   5  -3   6       16.24       18.14      0.68 o
  -7  -2   6        5.16        4.61      0.68 o
  -6  -2   6       14.03       12.84      0.66 o
  -5  -2   6       10.59        9.44      0.55 o
  -4  -2   6      154.32      152.41      2.60 o
  -3  -2   6      231.81      240.63      2.65 o
  -2  -2   6       15.68       20.91      0.60 o
  -1  -2   6      239.41      240.33      2.24 o
   0  -2   6      169.00      166.90      2.93 o
   1  -2   6      292.35      310.73      2.75 o
   2  -2   6       99.40      106.51      1.83 o
   3  -2   6      145.00      142.13      2.54 o
   4  -2   6        5.54        3.84      0.42 o
   5  -2   6       22.95       23.34      0.73 o
   6  -2   6       18.65       17.26      0.78 o
  -7  -1   6        5.19        6.88      0.63 o
  -6  -1   6        9.18        7.88      0.59 o
  -5  -1   6       20.84       19.57      0.62 o
  -4  -1   6       37.79       41.46      1.28 o
  -3  -1   6      124.24      124.71      1.92 o
  -2  -1   6      130.62      144.44      1.83 o
  -1  -1   6       26.52       24.42      0.76 o
   0  -1   6       18.02       18.69      0.40 o
   1  -1   6      261.45      267.25      2.49 o
   2  -1   6       39.92       41.21      1.18 o
   3  -1   6      116.36      131.24      2.40 o
   4  -1   6       69.23       68.29      2.04 o
   5  -1   6       41.50       39.63      1.13 o
   6  -1   6        2.61        3.91      0.58 o
  -7   0   6       20.70       22.17      0.50 o
  -6   0   6        0.10       -0.39      0.61 o
  -5   0   6       20.94       17.73      0.38 o
  -4   0   6       88.56       88.83      1.18 o
  -3   0   6       19.26       16.20      0.34 o
  -2   0   6       91.58       99.23      0.94 o
  -1   0   6       46.65       50.61      0.65 o
   0   0   6       25.44       19.84      0.29 o
   1   0   6        8.81        6.96      0.19 o
   2   0   6        0.18        0.49      0.36 o
   3   0   6        9.50       10.84      0.28 o
   4   0   6       40.86       40.93      0.71 o
   5   0   6       19.25       18.18      0.42 o
   6   0   6       27.96       29.36      0.66 o
  -7   1   6        5.28        6.44      1.53 o
  -6   1   6        9.01        7.83      0.47 o
  -5   1   6       19.98       19.64      0.73 o
  -4   1   6       38.53       42.04      1.21 o
  -3   1   6      122.85      125.94      3.23 o
  -2   1   6      136.90      155.52      2.86 o
  -1   1   6       27.37       24.71      0.58 o
   0   1   6       19.00       20.21      0.68 o
   1   1   6      256.60      265.27      4.92 o
   2   1   6       40.56       40.07      0.85 o
   3   1   6      116.87      128.29      1.69 o
   4   1   6       67.24       68.19      1.42 o
   5   1   6       41.02       38.90      0.81 o
   6   1   6        2.66        3.67      0.48 o
  -7   2   6        5.02        5.97      0.54 o
  -6   2   6       13.95       13.36      0.53 o
  -5   2   6       10.57       10.48      0.42 o
  -4   2   6      151.67      157.93      4.82 o
  -3   2   6      232.29      250.29      3.79 o
  -2   2   6       15.75       20.93      0.46 o
  -1   2   6      237.71      245.21      5.62 o
   0   2   6      173.27      173.51      2.88 o
   1   2   6      293.83      313.47      8.75 o
   2   2   6      102.83      108.42      2.09 o
   3   2   6      146.24      142.50      4.90 o
   4   2   6        5.67        4.56      0.67 o
   5   2   6       22.71       23.19      0.60 o
   6   2   6       18.73       19.28      0.64 o
  -7   3   6       10.53       10.23      0.60 o
  -6   3   6        7.39        7.37      0.47 o
  -5   3   6        9.75       11.91      0.44 o
  -4   3   6       98.19      106.12      4.12 o
  -3   3   6       35.09       37.84      0.85 o
  -2   3   6      159.10      160.66      3.36 o
  -1   3   6       19.34       21.03      0.88 o
   0   3   6      162.22      168.24      5.38 o
   1   3   6      961.66      947.13     16.20 o
   2   3   6      178.59      183.20      4.01 o
   3   3   6      130.98      128.87      1.79 o
   4   3   6       13.27       12.73      0.56 o
   5   3   6       16.57       17.21      0.95 o
  -6   4   6        3.12        4.03      0.44 o
  -5   4   6        2.66        1.43      0.37 o
  -4   4   6       44.53       47.60      2.42 o
  -3   4   6      631.44      625.11     18.65 o
  -2   4   6      109.42      107.31      1.95 o
  -1   4   6      112.39      107.47      2.56 o
   0   4   6      192.27      182.99      6.91 o
   1   4   6        2.80        1.72      0.27 o
   2   4   6      423.73      424.64      3.15 o
   3   4   6       30.45       27.84      0.60 o
   4   4   6        6.77        5.42      0.40 o
   5   4   6       15.32       14.44      0.55 o
  -6   5   6        5.85        4.24      0.46 o
  -5   5   6       27.74       27.15      1.13 o
  -4   5   6       47.38       46.44      1.42 o
  -3   5   6       14.81       14.70      0.44 o
  -2   5   6      344.72      347.78      9.79 o
  -1   5   6       11.57       15.42      0.73 o
   0   5   6       71.73       79.12      4.27 o
   1   5   6      587.23      572.54     18.68 o
   2   5   6       45.24       40.28      1.20 o
   3   5   6       46.04       45.34      1.29 o
   4   5   6       25.74       28.09      0.62 o
   5   5   6       21.00       21.64      0.62 o
  -6   6   6       13.05       13.69      1.47 o
  -5   6   6        4.11        4.66      0.40 o
  -4   6   6       33.01       34.27      1.22 o
  -3   6   6       12.82       14.55      0.63 o
  -2   6   6       42.11       43.64      0.93 o
  -1   6   6       82.14       83.97      5.34 o
   0   6   6        8.91        9.79      0.35 o
   1   6   6      133.93      125.03      1.86 o
   2   6   6       49.15       47.13      1.01 o
   3   6   6       51.48       49.64      1.12 o
   4   6   6        6.76        6.48      0.44 o
   5   6   6       13.24       13.56      0.58 o
  -6   7   6        4.73        6.02      0.59 o
  -5   7   6       23.52       23.68      1.23 o
  -4   7   6       13.37       14.14      0.50 o
  -3   7   6        9.56        9.52      0.79 o
  -2   7   6       30.88       32.26      1.46 o
  -1   7   6       16.52       16.88      0.52 o
   0   7   6        6.08        7.50      0.34 o
   1   7   6       15.87       14.34      0.77 o
   2   7   6       18.73       16.98      0.47 o
   3   7   6       12.53       12.13      0.38 o
   4   7   6        6.71        6.83      0.70 o
  -5   8   6        7.10        6.25      0.68 o
  -4   8   6       12.57       12.76      0.60 o
  -3   8   6       13.72       13.36      0.47 o
  -2   8   6        2.48        1.51      0.32 o
  -1   8   6        0.44        1.06      0.29 o
   0   8   6       57.26       52.39      1.18 o
   1   8   6        2.06        2.28      0.33 o
   2   8   6       17.88       19.11      0.97 o
   3   8   6       18.25       16.73      0.54 o
   4   8   6       10.66       10.48      0.51 o
  -5   9   6        1.04        1.29      0.45 o
  -4   9   6        7.83        8.14      0.49 o
  -3   9   6        3.83        3.82      0.57 o
  -2   9   6       25.70       24.58      1.02 o
  -1   9   6        7.34        7.41      0.43 o
   0   9   6        1.23        1.53      1.28 o
   1   9   6       21.78       21.42      1.04 o
   2   9   6       19.24       19.13      0.59 o
   3   9   6        1.87        1.96      0.39 o
   4   9   6        4.23        3.83      0.91 o
  -4  10   6        7.28        8.02      0.56 o
  -3  10   6       24.46       26.33      1.48 o
  -2  10   6        1.37        0.94      0.39 o
  -1  10   6       12.34       12.95      0.91 o
   0  10   6       12.87       13.84      0.53 o
   1  10   6        7.27        7.81      0.46 o
   2  10   6       11.99       14.21      0.55 o
   3  10   6        2.08        3.12      0.46 o
  -3  11   6        0.81        0.60      0.54 o
  -2  11   6       21.01       21.47      2.64 o
  -1  11   6        0.07        0.41      0.46 o
   0  11   6        3.26        4.25      0.45 o
   1  11   6       36.93       38.77      1.72 o
   2  11   6        5.68        5.93      0.69 o
  -1  12   6        2.53        2.79      0.54 o
   0  12   6        9.93       10.55      0.58 o
  -3 -11   7        0.52        0.59      1.14 o
  -2 -11   7        9.37       10.09      0.63 o
  -1 -11   7        5.99        6.21      0.54 o
   0 -11   7        1.23        1.64      0.36 o
   1 -11   7       13.38       16.67      0.77 o
  -4 -10   7        4.48        4.06      0.58 o
  -3 -10   7       19.27       19.16      0.71 o
  -2 -10   7        4.50        3.33      0.49 o
  -1 -10   7        2.76        2.61      0.47 o
   0 -10   7       22.89       22.56      0.52 o
   1 -10   7        4.57        4.47      0.54 o
   2 -10   7        1.98        2.58      0.51 o
  -4  -9   7        8.06        9.23      0.59 o
  -3  -9   7        1.93        1.30      0.47 o
  -2  -9   7       10.51        9.79      0.55 o
  -1  -9   7        9.65        9.18      0.50 o
   0  -9   7        4.74        5.30      1.06 o
   1  -9   7        8.97       10.16      0.57 o
   2  -9   7        9.40        8.60      0.57 o
   3  -9   7        6.37        6.47      0.55 o
  -5  -8   7        0.30       -1.03      1.18 o
  -4  -8   7       15.14       16.32      0.63 o
  -3  -8   7        3.13        3.41      0.48 o
  -2  -8   7        8.14        8.14      0.48 o
  -1  -8   7       15.03       12.45      0.53 o
   0  -8   7        1.86        2.26      0.29 o
   1  -8   7       30.10       30.37      0.86 o
   2  -8   7        0.57        0.58      0.42 o
   3  -8   7       10.00        9.10      0.59 o
   4  -8   7        9.60        9.66      0.65 o
  -5  -7   7       10.05        8.27      0.61 o
  -4  -7   7       11.19       11.38      0.58 o
  -3  -7   7        8.45        7.36      0.49 o
  -2  -7   7        8.17        7.34      0.46 o
  -1  -7   7       13.59       12.78      0.49 o
   0  -7   7       10.60        9.64      0.40 o
   1  -7   7       51.15       52.20      1.53 o
   2  -7   7       15.92       14.39      0.57 o
   3  -7   7        4.43        3.75      0.49 o
   4  -7   7        9.84       10.04      0.61 o
  -6  -6   7        3.18        3.11      0.61 o
  -5  -6   7        4.19        4.44      0.54 o
  -4  -6   7       34.83       30.36      0.97 o
  -3  -6   7      101.44       95.62      2.28 o
  -2  -6   7       26.92       27.54      0.77 o
  -1  -6   7        3.35        4.22      0.38 o
   0  -6   7      233.49      223.52     10.14 o
   1  -6   7       19.38       17.41      0.56 o
   2  -6   7        3.49        3.64      0.42 o
   3  -6   7        7.51        8.15      0.52 o
   4  -6   7       14.16       14.30      0.65 o
   5  -6   7        3.55        3.28      0.59 o
  -6  -5   7        1.46        1.63      0.54 o
  -5  -5   7        6.24        7.73      0.55 o
  -4  -5   7      117.02      112.66      2.57 o
  -3  -5   7      145.01      141.24      2.61 o
  -2  -5   7      163.29      155.55      2.54 o
  -1  -5   7       45.12       47.49      1.34 o
   0  -5   7       35.56       32.25      1.30 o
   1  -5   7      167.63      160.72      2.73 o
   2  -5   7       44.55       45.38      1.44 o
   3  -5   7       18.89       18.47      0.71 o
   4  -5   7        9.24        8.69      0.56 o
   5  -5   7       26.29       24.65      0.84 o
  -6  -4   7       11.32       11.59      0.66 o
  -5  -4   7        4.28        4.97      0.53 o
  -4  -4   7        4.12        3.89      0.48 o
  -3  -4   7      521.26      493.93      4.49 o
  -2  -4   7       64.99       58.86      1.62 o
  -1  -4   7       25.55       28.89      0.86 o
   0  -4   7      139.32      127.04      3.84 o
   1  -4   7       61.26       65.73      1.73 o
   2  -4   7      199.77      205.18      3.07 o
   3  -4   7       50.81       50.64      1.44 o
   4  -4   7       12.08       12.87      0.61 o
   5  -4   7       15.51       16.64      0.71 o
  -7  -3   7       14.13       15.86      0.82 o
  -6  -3   7        2.60        0.38      1.19 o
  -5  -3   7       21.36       17.65      0.63 o
  -4  -3   7      106.46      103.88      2.33 o
  -3  -3   7       71.01       65.98      1.77 o
  -2  -3   7      329.98      308.75      2.95 o
  -1  -3   7       37.72       39.02      1.11 o
   0  -3   7        8.28        8.60      0.25 o
   1  -3   7      298.13      298.68      3.01 o
   2  -3   7      254.59      256.36      3.32 o
   3  -3   7       16.54       16.65      0.55 o
   4  -3   7       11.38       12.22      0.56 o
   5  -3   7       39.75       40.38      1.14 o
  -7  -2   7        1.54        2.39      0.64 o
  -6  -2   7        1.22       -0.98      1.13 o
  -5  -2   7       10.94       12.69      0.57 o
  -4  -2   7       74.78       76.25      1.99 o
  -3  -2   7      153.91      149.15      2.42 o
  -2  -2   7      113.72      115.86      1.81 o
  -1  -2   7       46.18       49.18      1.17 o
   0  -2   7      253.08      249.35      4.09 o
   1  -2   7      142.33      152.29      2.10 o
   2  -2   7        6.64        7.29      0.40 o
   3  -2   7       21.49       20.24      0.66 o
   4  -2   7       22.98       24.05      0.68 o
   5  -2   7        9.05        9.57      0.61 o
  -7  -1   7        5.78        6.00      0.68 o
  -6  -1   7        2.92        2.56      0.53 o
  -5  -1   7       36.46       35.06      1.09 o
  -4  -1   7       15.03       17.52      0.56 o
  -3  -1   7        2.38        3.78      0.36 o
  -2  -1   7        4.38        3.73      0.29 o
  -1  -1   7       27.33       28.67      0.86 o
   0  -1   7       98.07      103.57      1.14 o
   1  -1   7      158.50      160.72      2.12 o
   2  -1   7       97.80       93.57      1.96 o
   3  -1   7        4.18        4.22      0.41 o
   4  -1   7        5.62        6.07      0.46 o
   5  -1   7       24.34       22.94      0.75 o
  -7   0   7        6.18        6.95      0.42 o
  -6   0   7       10.40       10.47      0.38 o
  -5   0   7       18.68       17.10      0.38 o
  -4   0   7       76.77       73.72      1.10 o
  -3   0   7       19.58       21.75      0.64 o
  -2   0   7       14.76       19.95      0.52 o
  -1   0   7       71.76       80.84      0.87 o
   0   0   7       21.30       20.14      0.29 o
   1   0   7      102.19       93.12      1.48 o
   2   0   7       25.95       28.96      0.51 o
   3   0   7       65.04       63.29      1.02 o
   4   0   7       34.85       36.82      0.98 o
   5   0   7        0.19        0.27      0.32 o
  -7   1   7        5.85        6.34      0.84 o
  -6   1   7        2.86        2.57      0.82 o
  -5   1   7       36.08       36.00      1.09 o
  -4   1   7       14.94       17.13      0.44 o
  -3   1   7        2.38        3.85      0.35 o
  -2   1   7        3.85        4.03      0.38 o
  -1   1   7       29.51       30.83      0.82 o
   0   1   7       98.37      106.38      2.95 o
   1   1   7      162.50      162.10      1.65 o
   2   1   7       97.61       95.53      1.43 o
   3   1   7        3.98        4.32      0.33 o
   4   1   7        5.77        6.06      0.40 o
   5   1   7       24.16       22.24      0.60 o
  -7   2   7        1.53        2.10      0.83 o
  -6   2   7        1.09        1.09      0.40 o
  -5   2   7       11.00       11.89      0.46 o
  -4   2   7       74.03       73.17      1.40 o
  -3   2   7      155.48      154.36      2.54 o
  -2   2   7      112.79      125.45      2.60 o
  -1   2   7       47.79       53.22      0.96 o
   0   2   7      251.43      258.54      6.10 o
   1   2   7      143.36      149.38      1.84 o
   2   2   7        6.47        7.18      0.33 o
   3   2   7       19.69       19.90      0.46 o
   4   2   7       23.35       23.90      0.55 o
   5   2   7        9.08       10.46      0.50 o
  -7   3   7       14.10       17.17      0.65 o
  -6   3   7        2.66        3.47      0.43 o
  -5   3   7       20.35       17.02      0.60 o
  -4   3   7      108.60      112.38      3.27 o
  -3   3   7       70.89       72.43      1.32 o
  -2   3   7      330.85      317.81     11.41 o
  -1   3   7       35.82       36.96      0.78 o
   0   3   7        8.35        8.82      0.29 o
   1   3   7      296.46      288.70     10.56 o
   2   3   7      252.30      255.08      5.16 o
   3   3   7       16.79       17.99      0.54 o
   4   3   7       11.42       11.68      0.53 o
   5   3   7       40.09       41.58      0.85 o
  -6   4   7       11.49       12.22      0.52 o
  -5   4   7        4.11        4.95      0.48 o
  -4   4   7        3.76        4.81      0.38 o
  -3   4   7      521.61      525.51     14.09 o
  -2   4   7       63.79       61.00      1.50 o
  -1   4   7       25.51       30.70      0.64 o
   0   4   7      140.65      127.33      4.02 o
   1   4   7       59.49       61.43      2.85 o
   2   4   7      199.72      200.81      7.77 o
   3   4   7       51.81       50.69      1.21 o
   4   4   7       11.94       13.33      0.51 o
   5   4   7       15.43       17.17      0.57 o
  -6   5   7        1.47        0.50      0.53 o
  -5   5   7        6.75        7.98      0.44 o
  -4   5   7      115.70      119.08      6.32 o
  -3   5   7      145.07      145.62      6.75 o
  -2   5   7      160.23      161.10      4.26 o
  -1   5   7       46.66       49.19      0.99 o
   0   5   7       35.67       33.19      2.38 o
   1   5   7      167.87      160.72      3.47 o
   2   5   7       44.26       42.58      1.31 o
   3   5   7       19.10       19.66      0.72 o
   4   5   7        9.24        9.19      0.47 o
   5   5   7       25.90       23.35      0.99 o
  -6   6   7        3.30        3.39      0.48 o
  -5   6   7        4.37        4.15      0.47 o
  -4   6   7       35.15       33.53      2.03 o
  -3   6   7       99.65       95.45      2.27 o
  -2   6   7       27.81       31.62      1.69 o
  -1   6   7        3.67        4.23      0.32 o
   0   6   7      233.10      221.18      6.44 o
   1   6   7       19.49       17.69      0.45 o
   2   6   7        3.69        3.82      0.56 o
   3   6   7        7.82        8.29      1.09 o
   4   6   7       13.90       14.41      0.53 o
   5   6   7        3.50        3.92      0.49 o
  -5   7   7       10.30       10.99      0.49 o
  -4   7   7       11.44       11.52      0.48 o
  -3   7   7        8.46        7.67      0.73 o
  -2   7   7        8.83        7.29      0.37 o
  -1   7   7       13.88       13.57      0.72 o
   0   7   7       10.51        9.21      0.73 o
   1   7   7       50.91       49.39      1.09 o
   2   7   7       16.09       15.33      0.48 o
   3   7   7        4.31        3.05      0.35 o
   4   7   7        9.99        9.98      0.50 o
  -5   8   7        0.33       -0.05      1.04 o
  -4   8   7       15.04       16.63      0.53 o
  -3   8   7        3.15        4.14      0.44 o
  -2   8   7        8.26        8.40      0.39 o
  -1   8   7       15.55       12.63      1.03 o
   0   8   7        1.50        1.41      0.33 o
   1   8   7       30.65       29.08      1.79 o
   2   8   7        0.55       -0.08      0.44 o
   3   8   7       10.46       10.39      0.48 o
   4   8   7        9.73       10.30      0.96 o
  -4   9   7        8.22        9.47      0.51 o
  -3   9   7        1.92        2.04      1.18 o
  -2   9   7       10.75       10.16      1.18 o
  -1   9   7       10.17        9.28      0.69 o
   0   9   7        4.78        4.77      0.41 o
   1   9   7        9.16       10.24      0.46 o
   2   9   7        9.35        8.84      0.55 o
   3   9   7        6.31        5.93      0.58 o
  -4  10   7        4.29        3.68      0.65 o
  -3  10   7       19.33       21.36      0.67 o
  -2  10   7        4.43        3.39      0.42 o
  -1  10   7        2.78        3.09      0.39 o
   0  10   7       22.87       21.85      0.79 o
   1  10   7        4.67        4.35      0.44 o
   2  10   7        1.97        3.10      0.44 o
  -3  11   7        0.52        0.06      0.63 o
  -2  11   7        9.44       11.17      0.53 o
  -1  11   7        5.80        5.93      0.50 o
   0  11   7        1.22        0.20      0.44 o
   1  11   7       13.19       15.91      0.71 o
  -2 -11   8        3.21        4.01      0.56 o
  -1 -11   8       11.01       11.30      0.66 o
   0 -11   8        1.97        2.13      0.39 o
   1 -11   8        0.79       -0.22      1.33 o
  -3 -10   8        3.24        4.74      0.54 o
  -2 -10   8        4.26        3.84      0.52 o
  -1 -10   8        2.46        1.53      0.45 o
   0 -10   8       12.72       13.87      1.73 o
   1 -10   8       12.08       13.53      0.68 o
   2 -10   8        0.04       -0.76      1.09 o
  -4  -9   8        8.04        7.98      0.61 o
  -3  -9   8        1.11        1.12      0.48 o
  -2  -9   8        1.98        2.43      0.45 o
  -1  -9   8        5.26        3.94      0.47 o
   0  -9   8        5.50        5.33      0.76 o
   1  -9   8        4.90        6.46      0.52 o
   2  -9   8        7.96        7.81      0.61 o
   3  -9   8        2.85        3.44      0.59 o
  -5  -8   8        4.47        4.53      0.59 o
  -4  -8   8        2.86        3.18      0.51 o
  -3  -8   8       18.18       16.50      0.63 o
  -2  -8   8        0.70        0.93      0.41 o
  -1  -8   8        2.70        3.56      0.42 o
   0  -8   8        8.08        7.80      0.43 o
   1  -8   8        8.48        9.73      0.54 o
   2  -8   8        2.06        1.69      0.47 o
   3  -8   8        4.53        4.91      0.53 o
  -5  -7   8        5.10        5.29      0.56 o
  -4  -7   8       12.48       13.42      0.61 o
  -3  -7   8       21.33       21.71      0.65 o
  -2  -7   8        4.49        5.48      0.45 o
  -1  -7   8       10.78       11.08      0.48 o
   0  -7   8       11.05       11.02      0.64 o
   1  -7   8       26.86       27.00      0.77 o
   2  -7   8       30.81       31.03      0.93 o
   3  -7   8        0.60        0.15      0.47 o
   4  -7   8        0.39        0.47      1.13 o
  -6  -6   8        0.01        0.49      1.16 o
  -5  -6   8        1.83        1.88      0.51 o
  -4  -6   8        9.73        8.30      0.56 o
  -3  -6   8       50.96       53.76      1.48 o
  -2  -6   8       63.88       57.76      1.65 o
  -1  -6   8        1.41        0.37      0.75 o
   0  -6   8       57.81       57.77      1.74 o
   1  -6   8       88.20       89.74      2.26 o
   2  -6   8       28.50       28.99      0.85 o
   3  -6   8       10.42       10.68      0.60 o
   4  -6   8        6.22        5.89      0.54 o
  -6  -5   8        0.11        0.24      1.07 o
  -5  -5   8        4.64        4.14      0.52 o
  -4  -5   8       65.75       60.86      1.83 o
  -3  -5   8        2.66        1.76      0.45 o
  -2  -5   8       66.07       63.90      1.80 o
  -1  -5   8       73.73       69.42      1.80 o
   0  -5   8        4.39        3.50      0.28 o
   1  -5   8       56.42       55.00      1.64 o
   2  -5   8       92.42       86.36      2.26 o
   3  -5   8       39.52       39.00      1.17 o
   4  -5   8        9.75        8.70      0.62 o
  -6  -4   8       11.39       12.92      0.66 o
  -5  -4   8       26.96       27.46      0.82 o
  -4  -4   8        6.34        7.99      0.52 o
  -3  -4   8       81.88       73.01      1.99 o
  -2  -4   8       75.49       67.88      1.76 o
  -1  -4   8        3.58        2.38      0.33 o
   0  -4   8       39.72       39.03      0.81 o
   1  -4   8      132.14      129.15      2.43 o
   2  -4   8       43.44       41.53      1.29 o
   3  -4   8       79.65       81.77      2.27 o
   4  -4   8       88.76       88.06      2.63 o
   5  -4   8        0.52        0.33      1.23 o
  -6  -3   8        1.61        0.17      1.14 o
  -5  -3   8        6.94        7.21      0.56 o
  -4  -3   8      105.87      103.36      2.36 o
  -3  -3   8       30.21       29.88      0.82 o
  -2  -3   8       50.93       49.29      1.37 o
  -1  -3   8       63.36       58.96      1.41 o
   0  -3   8      135.42      136.75      1.61 o
   1  -3   8       69.89       70.07      1.78 o
   2  -3   8       16.76       15.89      0.52 o
   3  -3   8      105.49      102.45      2.42 o
   4  -3   8        8.17        9.68      0.57 o
   5  -3   8       25.25       23.83      0.82 o
  -7  -2   8        2.57        2.17      0.67 o
  -6  -2   8        1.81        1.83      0.52 o
  -5  -2   8        4.81        3.39      0.48 o
  -4  -2   8        6.18        4.47      0.47 o
  -3  -2   8      139.29      133.31      2.38 o
  -2  -2   8       43.76       40.70      1.15 o
  -1  -2   8       13.71       14.29      0.45 o
   0  -2   8      257.12      252.25      5.23 o
   1  -2   8      130.03      131.03      2.33 o
   2  -2   8       54.32       54.27      1.53 o
   3  -2   8        5.17        4.88      0.43 o
   4  -2   8       23.65       24.95      0.75 o
   5  -2   8        0.87        0.00      1.12 o
  -7  -1   8        6.17        8.62      0.67 o
  -6  -1   8        0.03       -0.55      1.07 o
  -5  -1   8        2.46        1.73      0.47 o
  -4  -1   8       75.64       76.54      2.07 o
  -3  -1   8        1.59        2.15      0.35 o
  -2  -1   8       33.47       37.21      1.07 o
  -1  -1   8        9.27        8.62      0.34 o
   0  -1   8       57.83       56.88      0.95 o
   1  -1   8      210.04      207.29      2.79 o
   2  -1   8      106.68      108.95      2.26 o
   3  -1   8       33.84       32.68      1.00 o
   4  -1   8        0.74        0.54      0.89 o
   5  -1   8       24.36       24.03      0.79 o
  -7   0   8        3.09        3.71      0.40 o
  -6   0   8        6.75        5.79      0.49 o
  -5   0   8       26.61       26.58      0.80 o
  -4   0   8       40.58       39.53      0.74 o
  -3   0   8      156.70      158.47      1.47 o
  -2   0   8       68.08       66.32      1.08 o
  -1   0   8       39.82       41.39      0.67 o
   0   0   8        0.66        0.19      0.17 o
   1   0   8       48.64       46.16      1.17 o
   2   0   8        0.07       -0.09      0.41 o
   3   0   8        0.02        0.11      0.44 o
   4   0   8        0.09        0.21      0.29 o
   5   0   8        0.00       -0.79      0.99 o
  -7   1   8        6.18        7.36      0.55 o
  -6   1   8        0.03        0.23      0.74 o
  -5   1   8        2.22        1.52      1.26 o
  -4   1   8       75.36       77.72      1.45 o
  -3   1   8        1.81        2.47      0.52 o
  -2   1   8       34.15       37.96      0.85 o
  -1   1   8        7.90        8.36      0.63 o
   0   1   8       58.51       60.23      1.80 o
   1   1   8      209.40      208.46      3.14 o
   2   1   8      104.49      104.07      2.76 o
   3   1   8       34.87       34.45      0.71 o
   4   1   8        0.81        0.73      1.13 o
   5   1   8       24.61       24.56      0.65 o
  -7   2   8        2.51        2.80      0.54 o
  -6   2   8        1.91        2.17      0.41 o
  -5   2   8        4.54        3.58      0.42 o
  -4   2   8        6.11        5.66      0.48 o
  -3   2   8      139.66      142.29      4.21 o
  -2   2   8       43.09       43.06      0.88 o
  -1   2   8       13.72       15.09      0.46 o
   0   2   8      256.65      258.59      7.11 o
   1   2   8      128.32      130.10      1.84 o
   2   2   8       54.69       52.99      1.10 o
   3   2   8        4.57        3.99      0.35 o
   4   2   8       24.38       23.63      0.78 o
   5   2   8        0.90       -0.13      0.53 o
  -6   3   8        1.60        0.93      1.38 o
  -5   3   8        7.29        7.59      1.03 o
  -4   3   8      104.86      110.97      1.91 o
  -3   3   8       30.45       28.76      0.64 o
  -2   3   8       50.46       51.77      1.45 o
  -1   3   8       62.41       61.72      1.83 o
   0   3   8      133.37      134.84      4.69 o
   1   3   8       69.30       64.39      1.25 o
   2   3   8       18.27       17.38      0.45 o
   3   3   8      105.31      103.08      2.06 o
   4   3   8        8.35        9.28      0.48 o
   5   3   8       25.11       24.57      0.69 o
  -6   4   8       11.35       13.78      0.53 o
  -5   4   8       27.42       29.04      0.75 o
  -4   4   8        6.31        7.56      0.41 o
  -3   4   8       80.39       78.79      2.82 o
  -2   4   8       75.59       70.83      1.32 o
  -1   4   8        3.57        2.73      0.44 o
   0   4   8       38.56       38.19      1.46 o
   1   4   8      132.91      125.95      2.42 o
   2   4   8       43.45       43.47      2.47 o
   3   4   8       79.64       78.38      1.53 o
   4   4   8       88.80       84.12      2.32 o
   5   4   8        0.53        0.20      0.80 o
  -6   5   8        0.10       -0.54      0.54 o
  -5   5   8        4.75        4.78      0.42 o
  -4   5   8       66.11       61.27      1.33 o
  -3   5   8        2.49        2.13      0.36 o
  -2   5   8       67.62       71.12      1.36 o
  -1   5   8       75.68       71.97      3.54 o
   0   5   8        4.50        3.22      0.33 o
   1   5   8       55.85       54.50      1.16 o
   2   5   8       91.70       84.97      2.26 o
   3   5   8       38.58       40.62      1.16 o
   4   5   8        9.50        7.94      0.50 o
  -6   6   8        0.02        0.16      0.79 o
  -5   6   8        1.83        2.37      0.56 o
  -4   6   8        9.77        9.29      0.46 o
  -3   6   8       50.39       51.56      1.47 o
  -2   6   8       63.45       59.86      3.03 o
  -1   6   8        1.41        0.82      0.31 o
   0   6   8       58.95       56.62      1.17 o
   1   6   8       88.29       87.15      1.61 o
   2   6   8       28.29       28.35      0.62 o
   3   6   8       11.06       11.86      0.48 o
   4   6   8        6.00        6.11      0.45 o
  -5   7   8        5.30        6.13      0.44 o
  -4   7   8       12.25       12.39      0.51 o
  -3   7   8       21.66       21.70      1.05 o
  -2   7   8        4.35        5.98      0.36 o
  -1   7   8       10.86       12.23      0.40 o
   0   7   8       11.29       11.22      0.40 o
   1   7   8       26.82       25.75      0.56 o
   2   7   8       31.53       32.23      0.70 o
   3   7   8        0.57       -0.24      0.65 o
   4   7   8        0.43       -0.30      0.53 o
  -5   8   8        4.58        5.15      0.92 o
  -4   8   8        2.88        3.30      0.41 o
  -3   8   8       18.50       17.78      0.68 o
  -2   8   8        0.63        1.16      0.73 o
  -1   8   8        2.71        3.10      0.36 o
   0   8   8        8.26        7.53      0.42 o
   1   8   8        8.38        9.65      0.98 o
   2   8   8        2.10        2.31      0.37 o
   3   8   8        4.52        5.15      0.43 o
  -4   9   8        8.00        8.44      0.61 o
  -3   9   8        1.10        0.79      0.49 o
  -2   9   8        1.92        2.29      0.38 o
  -1   9   8        5.43        5.14      0.40 o
   0   9   8        5.65        5.42      0.54 o
   1   9   8        4.73        4.35      0.43 o
   2   9   8        8.01        7.91      0.50 o
   3   9   8        2.99        3.40      0.46 o
  -3  10   8        3.21        3.49      0.61 o
  -2  10   8        4.20        4.61      0.53 o
  -1  10   8        2.45        2.05      0.38 o
   0  10   8       12.71       13.56      1.22 o
   1  10   8       12.01       12.94      0.69 o
   2  10   8        0.04        0.75      0.64 o
  -2  11   8        3.28        3.17      0.49 o
  -1  11   8       10.87       11.69      1.10 o
   0  11   8        1.97        1.96      0.66 o
   1  11   8        0.79        0.44      0.60 o
  -3 -10   9        1.36        1.00      0.54 o
  -2 -10   9        2.93        2.95      0.51 o
  -1 -10   9        0.83        0.67      0.45 o
   0 -10   9        0.88        0.69      0.40 o
   1 -10   9        8.95       10.29      0.68 o
  -4  -9   9       12.27       12.26      0.69 o
  -3  -9   9        1.71        2.37      0.50 o
  -2  -9   9        0.69       -0.93      0.93 o
  -1  -9   9        6.93        6.15      0.50 o
   0  -9   9        6.31        6.37      0.58 o
   1  -9   9        6.59        8.15      0.59 o
   2  -9   9        5.37        4.95      0.61 o
  -5  -8   9        8.23        8.44      0.65 o
  -4  -8   9        2.62        2.28      0.54 o
  -3  -8   9       25.14       26.00      0.78 o
  -2  -8   9       14.74       13.70      0.59 o
  -1  -8   9        2.99        3.43      0.43 o
   0  -8   9       26.43       25.91      0.54 o
   1  -8   9       13.23       13.04      0.62 o
   2  -8   9        0.57        1.77      0.46 o
   3  -8   9        0.83        0.72      0.52 o
  -5  -7   9        0.36        0.43      0.52 o
  -4  -7   9       20.63       19.93      0.68 o
  -3  -7   9       13.74       11.65      0.59 o
  -2  -7   9       14.56       15.16      0.59 o
  -1  -7   9        4.13        2.92      0.42 o
   0  -7   9        9.01        8.68      0.35 o
   1  -7   9        7.22        7.96      0.52 o
   2  -7   9       15.96       17.30      0.65 o
   3  -7   9        3.88        4.18      0.53 o
  -5  -6   9        1.99        2.54      0.52 o
  -4  -6   9       12.93       12.83      0.60 o
  -3  -6   9      111.48       98.76      2.49 o
  -2  -6   9       35.95       34.41      0.98 o
  -1  -6   9       22.62       19.49      0.57 o
   0  -6   9       10.24        9.20      0.84 o
   1  -6   9       39.69       42.13      1.30 o
   2  -6   9        0.78        0.88      0.43 o
   3  -6   9        2.20        2.41      0.52 o
   4  -6   9        6.70        7.75      0.66 o
  -6  -5   9        5.60        5.67      0.62 o
  -5  -5   9        0.78       -0.76      1.09 o
  -4  -5   9       32.87       32.29      0.95 o
  -3  -5   9       85.69       77.06      2.15 o
  -2  -5   9       44.87       43.45      1.29 o
  -1  -5   9        9.29        9.31      0.48 o
   0  -5   9      149.31      142.81      6.39 o
   1  -5   9        5.51        5.92      0.45 o
   2  -5   9       11.15       11.49      0.55 o
   3  -5   9      113.57      105.01      2.78 o
   4  -5   9        1.45        1.49      0.52 o
  -6  -4   9        1.51        1.46      0.56 o
  -5  -4   9       11.60       10.09      0.61 o
  -4  -4   9        4.84        4.34      0.47 o
  -3  -4   9        2.50        2.59      0.42 o
  -2  -4   9        7.00        7.56      0.43 o
  -1  -4   9      127.23      116.06      2.34 o
   0  -4   9      140.98      139.29      1.85 o
   1  -4   9       72.19       67.72      1.98 o
   2  -4   9       55.48       54.66      1.62 o
   3  -4   9        1.94        2.74      0.49 o
   4  -4   9       68.38       62.99      2.04 o
  -6  -3   9        2.43        2.27      0.56 o
  -5  -3   9        0.15       -1.07      1.10 o
  -4  -3   9       42.90       41.71      1.34 o
  -3  -3   9       68.52       66.12      1.87 o
  -2  -3   9       95.97       94.57      2.10 o
  -1  -3   9       77.70       71.26      1.79 o
   0  -3   9       71.46       67.94      1.28 o
   1  -3   9        5.29        5.66      0.42 o
   2  -3   9       44.35       43.52      1.26 o
   3  -3   9       84.62       86.61      2.44 o
   4  -3   9        0.37        0.09      0.51 o
  -6  -2   9        0.12       -0.63      1.08 o
  -5  -2   9       10.29       10.86      0.61 o
  -4  -2   9        1.42        1.75      0.42 o
  -3  -2   9      100.21      103.67      2.27 o
  -2  -2   9       62.11       61.28      1.69 o
  -1  -2   9       60.71       61.94      1.62 o
   0  -2   9        0.95        1.37      0.22 o
   1  -2   9      121.41      112.45      2.26 o
   2  -2   9       85.76       84.48      2.15 o
   3  -2   9        0.11        0.47      0.41 o
   4  -2   9       28.81       29.82      0.84 o
   5  -2   9        3.12        3.13      0.56 o
  -6  -1   9       15.63       15.56      0.70 o
  -5  -1   9        7.15        7.34      0.54 o
  -4  -1   9       48.29       47.08      1.37 o
  -3  -1   9       81.86       82.19      2.01 o
  -2  -1   9       45.51       46.84      1.34 o
  -1  -1   9       16.49       18.73      0.54 o
   0  -1   9        5.85        6.26      0.26 o
   1  -1   9       54.91       55.79      1.66 o
   2  -1   9       54.41       53.88      1.62 o
   3  -1   9       11.82       13.19      0.54 o
   4  -1   9        2.00        1.99      0.47 o
   5  -1   9        9.06        9.18      0.64 o
  -6   0   9        0.23       -0.04      0.42 o
  -5   0   9       26.74       27.44      0.50 o
  -4   0   9        0.82        1.33      0.47 o
  -3   0   9       24.36       21.34      0.42 o
  -2   0   9      108.61      108.64      1.24 o
  -1   0   9        5.50        5.48      0.21 o
   0   0   9      194.34      204.05      1.41 o
   1   0   9       62.37       61.41      0.98 o
   2   0   9       33.08       27.99      0.49 o
   3   0   9        2.50        1.63      0.26 o
   4   0   9        0.64        0.58      0.30 o
   5   0   9        2.77        2.64      0.36 o
  -6   1   9       15.24       15.62      0.59 o
  -5   1   9        7.06        6.86      0.71 o
  -4   1   9       47.73       44.69      1.57 o
  -3   1   9       80.69       82.02      1.43 o
  -2   1   9       45.38       47.49      0.98 o
  -1   1   9       15.96       16.78      0.40 o
   0   1   9        5.09        5.74      0.30 o
   1   1   9       54.84       57.20      2.63 o
   2   1   9       53.90       56.78      1.91 o
   3   1   9       12.65       14.87      0.46 o
   4   1   9        2.01        1.52      0.38 o
   5   1   9        9.45       10.39      0.55 o
  -6   2   9        0.17       -0.14      0.58 o
  -5   2   9       10.17       11.28      0.48 o
  -4   2   9        1.35        1.03      0.43 o
  -3   2   9      100.08      103.29      2.44 o
  -2   2   9       61.50       60.74      1.21 o
  -1   2   9       61.52       62.46      1.20 o
   0   2   9        0.76        0.67      0.42 o
   1   2   9      119.47      115.26      2.23 o
   2   2   9       85.98       86.94      1.74 o
   3   2   9        0.13       -0.66      0.66 o
   4   2   9       29.06       29.06      0.66 o
   5   2   9        2.91        2.65      0.78 o
  -6   3   9        2.55        2.86      0.44 o
  -5   3   9        0.15       -0.08      0.52 o
  -4   3   9       42.81       43.00      0.92 o
  -3   3   9       66.84       67.25      1.38 o
  -2   3   9       95.78       98.99      1.96 o
  -1   3   9       76.42       73.87      1.31 o
   0   3   9       73.23       70.59      1.52 o
   1   3   9        5.29        5.10      0.34 o
   2   3   9       43.64       43.32      1.12 o
   3   3   9       86.48       87.47      1.74 o
   4   3   9        0.37        0.53      1.17 o
  -6   4   9        1.66        1.38      0.73 o
  -5   4   9       11.43       11.22      0.50 o
  -4   4   9        5.01        5.02      0.39 o
  -3   4   9        2.68        2.56      0.34 o
  -2   4   9        6.10        5.68      0.45 o
  -1   4   9      126.49      120.04      5.15 o
   0   4   9      141.19      138.89      4.31 o
   1   4   9       72.26       71.89      2.46 o
   2   4   9       54.91       52.61      3.15 o
   3   4   9        2.11        2.19      0.41 o
   4   4   9       68.27       66.65      1.45 o
  -6   5   9        5.40        5.23      1.47 o
  -5   5   9        0.74        0.12      0.73 o
  -4   5   9       33.34       35.83      1.40 o
  -3   5   9       87.10       84.09      3.40 o
  -2   5   9       45.03       44.36      2.52 o
  -1   5   9        9.88       10.73      0.53 o
   0   5   9      150.05      143.91      1.94 o
   1   5   9        5.50        6.20      0.65 o
   2   5   9       10.62        9.68      0.63 o
   3   5   9      112.21      104.16      5.10 o
   4   5   9        1.41        1.12      1.22 o
  -5   6   9        2.10        1.99      0.44 o
  -4   6   9       13.02       13.28      0.73 o
  -3   6   9      111.89      103.55      2.48 o
  -2   6   9       36.46       38.42      1.19 o
  -1   6   9       22.11       19.73      1.31 o
   0   6   9        9.89        8.92      0.75 o
   1   6   9       40.36       42.55      0.92 o
   2   6   9        0.75        0.32      0.67 o
   3   6   9        2.28        2.04      0.43 o
   4   6   9        6.62        6.93      0.54 o
  -5   7   9        0.33       -0.13      0.50 o
  -4   7   9       20.81       22.32      1.00 o
  -3   7   9       13.19       11.64      0.49 o
  -2   7   9       14.56       14.49      0.62 o
  -1   7   9        4.57        3.43      0.34 o
   0   7   9        8.87        8.78      0.42 o
   1   7   9        7.22        7.65      0.43 o
   2   7   9       16.43       16.15      1.02 o
   3   7   9        3.80        3.76      0.43 o
  -5   8   9        8.29        9.73      0.65 o
  -4   8   9        2.61        2.63      0.43 o
  -3   8   9       24.67       26.75      1.44 o
  -2   8   9       15.17       14.70      0.57 o
  -1   8   9        3.13        2.99      0.54 o
   0   8   9       26.27       25.53      0.60 o
   1   8   9       13.30       13.18      0.50 o
   2   8   9        0.56        0.67      0.51 o
   3   8   9        0.89        0.93      0.53 o
  -4   9   9       12.05       13.86      1.37 o
  -3   9   9        1.67        3.19      0.86 o
  -2   9   9        0.67        0.30      0.45 o
  -1   9   9        6.89        5.96      0.44 o
   0   9   9        6.52        6.62      0.98 o
   1   9   9        6.58        6.66      0.47 o
   2   9   9        5.17        6.00      0.50 o
  -3  10   9        1.31        0.51      0.65 o
  -2  10   9        2.88        3.01      0.43 o
  -1  10   9        0.82       -0.36      1.33 o
   0  10   9        0.80       -0.18      0.92 o
   1  10   9        8.83        9.77      1.23 o
  -2 -10  10        3.39        4.00      0.59 o
  -1 -10  10        8.76        9.78      0.65 o
   0 -10  10        1.03        0.58      0.78 o
  -3  -9  10       13.88       13.51      0.69 o
  -2  -9  10        0.48       -0.37      0.98 o
  -1  -9  10        1.43        0.84      0.46 o
   0  -9  10        7.55        8.02      0.40 o
   1  -9  10        1.51        0.13      1.16 o
  -4  -8  10        4.16        5.89      0.59 o
  -3  -8  10        3.29        2.24      0.52 o
  -2  -8  10       10.05       10.56      0.58 o
  -1  -8  10        2.41        1.72      0.45 o
   0  -8  10        2.44        2.40      0.38 o
   1  -8  10       22.91       23.62      0.77 o
   2  -8  10        0.91        2.15      0.47 o
  -5  -7  10        2.05        4.09      0.52 o
  -4  -7  10       27.42       24.99      0.77 o
  -3  -7  10       24.35       22.33      0.72 o
  -2  -7  10       12.48       11.40      0.55 o
  -1  -7  10       16.85       18.08      0.62 o
   0  -7  10       11.20       11.28      0.52 o
   1  -7  10        1.83        0.88      0.47 o
   2  -7  10        3.15        2.50      0.52 o
   3  -7  10        6.16        7.54      0.59 o
  -5  -6  10        8.11        7.73      0.60 o
  -4  -6  10        6.31        6.69      0.54 o
  -3  -6  10        1.72        1.54      0.47 o
  -2  -6  10       29.52       28.97      0.80 o
  -1  -6  10       48.87       45.84      1.40 o
   0  -6  10        1.05        1.32      0.28 o
   1  -6  10        4.58        4.90      0.48 o
   2  -6  10       32.92       30.53      0.96 o
   3  -6  10        1.56        0.20      1.18 o
  -5  -5  10        7.06        7.03      0.60 o
  -4  -5  10       17.71       15.30      0.64 o
  -3  -5  10       15.78       16.25      0.59 o
  -2  -5  10       50.59       49.54      1.50 o
  -1  -5  10       16.97       15.35      0.55 o
   0  -5  10       15.67       15.32      0.39 o
   1  -5  10       10.69       10.66      0.51 o
   2  -5  10       17.89       18.38      0.66 o
   3  -5  10       21.83       21.82      0.76 o
   4  -5  10        4.83        3.82      0.62 o
  -6  -4  10        4.30        5.84      0.62 o
  -5  -4  10        7.07        7.26      0.56 o
  -4  -4  10        2.39        3.59      0.49 o
  -3  -4  10        1.72        1.99      0.40 o
  -2  -4  10        1.37        0.26      0.87 o
  -1  -4  10       89.12       83.20      2.15 o
   0  -4  10       16.30       17.47      0.45 o
   1  -4  10       71.19       74.02      1.96 o
   2  -4  10       94.08       96.30      2.56 o
   3  -4  10       16.57       15.05      0.67 o
   4  -4  10        7.96        8.14      0.65 o
  -6  -3  10        4.48        4.58      0.59 o
  -5  -3  10        4.13        3.82      0.54 o
  -4  -3  10       19.32       18.60      0.64 o
  -3  -3  10       23.17       23.65      0.68 o
  -2  -3  10      130.89      118.57      2.45 o
  -1  -3  10       30.16       29.04      0.93 o
   0  -3  10      143.68      136.62      3.23 o
   1  -3  10        6.15        6.12      0.45 o
   2  -3  10        4.90        4.93      0.46 o
   3  -3  10       56.31       58.95      1.85 o
   4  -3  10        0.94       -0.47      0.52 o
  -6  -2  10        3.12        3.36      0.59 o
  -5  -2  10        7.81        7.56      0.57 o
  -4  -2  10        9.07        8.58      0.51 o
  -3  -2  10       50.35       49.74      1.63 o
  -2  -2  10      100.61       93.08      2.19 o
  -1  -2  10       37.52       38.28      1.11 o
   0  -2  10        1.83        1.86      0.49 o
   1  -2  10       29.68       28.68      0.88 o
   2  -2  10       13.00       14.45      0.55 o
   3  -2  10        6.67        6.46      0.52 o
   4  -2  10       14.12       15.90      0.70 o
  -6  -1  10        5.30        7.44      0.62 o
  -5  -1  10       21.10       20.84      0.70 o
  -4  -1  10       50.90       50.29      1.47 o
  -3  -1  10       60.35       62.39      1.87 o
  -2  -1  10        2.74        2.63      0.40 o
  -1  -1  10        7.11        7.00      0.40 o
   0  -1  10       43.78       41.69      1.56 o
   1  -1  10        9.58        9.40      0.45 o
   2  -1  10        0.57        0.56      0.38 o
   3  -1  10       26.84       28.10      0.75 o
   4  -1  10       11.34       11.23      0.64 o
  -6   0  10        5.28        6.95      0.38 o
  -5   0  10        4.50        4.79      0.33 o
  -4   0  10       43.01       42.84      0.68 o
  -3   0  10       82.63       83.70      1.26 o
  -2   0  10       32.87       31.06      0.73 o
  -1   0  10        1.53        1.46      0.40 o
   0   0  10       25.63       25.61      0.37 o
   1   0  10      100.24       97.82      1.29 o
   2   0  10       11.21       10.66      0.31 o
   3   0  10        0.93        1.12      0.28 o
   4   0  10        9.45        8.51      0.37 o
  -6   1  10        5.39        7.70      0.71 o
  -5   1  10       20.92       19.92      0.56 o
  -4   1  10       51.10       51.50      1.10 o
  -3   1  10       59.54       60.54      1.30 o
  -2   1  10        2.93        3.70      0.51 o
  -1   1  10        7.20        6.97      0.33 o
   0   1  10       44.21       41.53      0.88 o
   1   1  10        9.94        9.84      0.37 o
   2   1  10        0.50        0.27      1.01 o
   3   1  10       26.79       27.40      0.59 o
   4   1  10       11.12       11.87      0.51 o
  -6   2  10        3.03        3.11      0.46 o
  -5   2  10        7.98        8.21      0.47 o
  -4   2  10        8.58        9.49      0.41 o
  -3   2  10       49.85       53.65      1.17 o
  -2   2  10       99.33       94.67      3.52 o
  -1   2  10       39.04       41.26      0.85 o
   0   2  10        1.77        0.82      0.50 o
   1   2  10       29.54       26.61      0.58 o
   2   2  10       12.90       13.81      0.55 o
   3   2  10        6.66        6.23      0.53 o
   4   2  10       14.30       16.03      1.53 o
  -6   3  10        4.36        4.07      0.91 o
  -5   3  10        4.20        4.98      0.43 o
  -4   3  10       19.14       19.03      0.59 o
  -3   3  10       22.14       22.44      1.02 o
  -2   3  10      130.66      127.29      5.13 o
  -1   3  10       31.21       29.56      0.91 o
   0   3  10      142.49      135.48      4.68 o
   1   3  10        5.80        5.33      0.36 o
   2   3  10        4.73        4.29      0.39 o
   3   3  10       56.02       61.95      1.33 o
   4   3  10        1.02        1.44      0.42 o
  -6   4  10        4.30        6.19      0.49 o
  -5   4  10        7.21        7.39      0.46 o
  -4   4  10        2.61        2.46      0.76 o
  -3   4  10        1.79        1.62      0.34 o
  -2   4  10        1.43        1.25      0.73 o
  -1   4  10       89.41       90.90      3.99 o
   0   4  10       16.39       17.76      1.10 o
   1   4  10       70.59       73.64      1.43 o
   2   4  10       94.80       94.17      1.77 o
   3   4  10       16.62       15.36      0.56 o
   4   4  10        7.82        7.59      0.55 o
  -5   5  10        6.97        8.72      0.48 o
  -4   5  10       17.84       15.98      0.53 o
  -3   5  10       16.65       18.19      0.51 o
  -2   5  10       50.57       50.23      2.81 o
  -1   5  10       17.07       16.03      0.47 o
   0   5  10       15.36       14.68      0.46 o
   1   5  10       11.12       10.20      0.43 o
   2   5  10       18.47       19.09      0.78 o
   3   5  10       21.60       22.23      0.61 o
   4   5  10        4.61        4.75      0.71 o
  -5   6  10        8.20        7.91      0.50 o
  -4   6  10        6.38        6.28      0.46 o
  -3   6  10        1.79        2.44      0.54 o
  -2   6  10       29.81       30.23      1.00 o
  -1   6  10       48.17       46.49      2.10 o
   0   6  10        1.03        1.48      0.34 o
   1   6  10        4.81        5.09      0.41 o
   2   6  10       32.40       30.97      0.66 o
   3   6  10        1.55        0.16      0.95 o
  -5   7  10        2.09        1.98      0.47 o
  -4   7  10       27.18       24.58      0.65 o
  -3   7  10       24.86       24.80      2.49 o
  -2   7  10       12.26       11.05      0.52 o
  -1   7  10       16.83       17.99      1.07 o
   0   7  10       11.68       11.95      0.60 o
   1   7  10        1.90        2.10      0.36 o
   2   7  10        3.04        2.89      0.41 o
   3   7  10        6.20        6.75      0.51 o
  -4   8  10        4.24        5.56      1.41 o
  -3   8  10        3.26        2.90      0.42 o
  -2   8  10        9.69        9.68      0.48 o
  -1   8  10        2.65        2.12      0.65 o
   0   8  10        2.42        1.74      0.40 o
   1   8  10       22.96       22.80      0.71 o
   2   8  10        0.79       -0.78      0.78 o
  -3   9  10       13.64       14.21      0.60 o
  -2   9  10        0.51        0.46      0.65 o
  -1   9  10        1.34       -0.03      0.77 o
   0   9  10        7.60        7.09      0.47 o
   1   9  10        1.60        2.27      0.42 o
  -2  10  10        3.23        4.44      1.12 o
  -1  10  10        8.92        8.97      0.56 o
   0  10  10        1.03        1.89      1.43 o
  -3  -9  11        2.29        3.18      0.55 o
  -2  -9  11        1.22        1.25      0.52 o
  -1  -9  11        0.94        1.86      0.52 o
   0  -9  11        6.74        8.50      0.79 o
  -4  -8  11       10.22        9.32      0.69 o
  -3  -8  11        2.43        0.68      0.51 o
  -2  -8  11        5.29        4.98      0.51 o
  -1  -8  11        9.03        6.96      0.59 o
   0  -8  11        1.89        1.24      0.35 o
   1  -8  11        4.92        6.26      0.56 o
  -4  -7  11        3.30        4.08      0.54 o
  -3  -7  11       22.21       21.62      0.73 o
  -2  -7  11       15.00       14.52      0.62 o
  -1  -7  11        0.52       -0.34      0.93 o
   0  -7  11       28.97       29.44      1.69 o
   1  -7  11        0.35       -0.76      1.03 o
   2  -7  11        1.13        1.66      0.51 o
  -5  -6  11        9.89        9.47      0.66 o
  -4  -6  11        5.53        5.17      0.54 o
  -3  -6  11        5.42        4.29      0.49 o
  -2  -6  11        1.97        2.31      0.45 o
  -1  -6  11       26.64       26.77      0.80 o
   0  -6  11        0.97        1.16      0.61 o
   1  -6  11       10.70       11.84      0.60 o
   2  -6  11        4.73        5.73      0.55 o
   3  -6  11        4.58        3.36      0.65 o
  -5  -5  11        2.64        3.34      0.53 o
  -4  -5  11        2.48        2.56      0.48 o
  -3  -5  11       10.76        9.41      0.55 o
  -2  -5  11       29.59       28.21      0.75 o
  -1  -5  11        6.68        6.64      0.47 o
   0  -5  11       20.36       20.80      0.76 o
   1  -5  11       28.65       28.78      0.84 o
   2  -5  11        1.62        1.73      0.49 o
   3  -5  11       16.26       15.92      0.73 o
  -5  -4  11        0.32       -0.87      1.06 o
  -4  -4  11       10.44       11.08      0.57 o
  -3  -4  11        3.79        3.66      0.47 o
  -2  -4  11       21.17       19.57      0.61 o
  -1  -4  11       19.98       16.71      0.57 o
   0  -4  11        2.69        2.39      0.30 o
   1  -4  11        6.54        7.24      0.51 o
   2  -4  11       30.04       34.00      1.00 o
   3  -4  11        9.43        9.84      0.63 o
  -6  -3  11        1.86        2.42      0.62 o
  -5  -3  11        5.42        6.23      0.58 o
  -4  -3  11        3.44        3.30      0.47 o
  -3  -3  11       10.69       11.88      0.52 o
  -2  -3  11       37.62       35.18      1.20 o
  -1  -3  11        7.72        8.01      0.48 o
   0  -3  11       15.47       16.48      0.71 o
   1  -3  11       14.55       15.09      0.56 o
   2  -3  11        2.13        1.79      0.46 o
   3  -3  11       13.85       15.47      0.68 o
   4  -3  11        6.94        6.24      0.63 o
  -6  -2  11        0.95        0.00      1.23 o
  -5  -2  11       12.37       10.76      0.62 o
  -4  -2  11        4.34        5.73      0.50 o
  -3  -2  11        4.45        3.91      0.45 o
  -2  -2  11        4.71        4.44      0.45 o
  -1  -2  11      188.82      182.63      3.07 o
   0  -2  11       13.33       13.44      0.56 o
   1  -2  11       11.00       11.14      0.50 o
   2  -2  11       23.01       24.68      0.70 o
   3  -2  11       10.36       10.96      0.62 o
   4  -2  11        6.71        6.32      0.62 o
  -6  -1  11        8.81       11.12      0.68 o
  -5  -1  11        1.26        2.13      0.50 o
  -4  -1  11       16.22       14.78      0.61 o
  -3  -1  11       53.40       50.70      1.53 o
  -2  -1  11       36.90       37.41      1.06 o
  -1  -1  11       17.13       16.45      0.54 o
   0  -1  11       24.94       24.60      0.47 o
   1  -1  11       29.07       27.79      0.88 o
   2  -1  11        2.99        2.10      0.46 o
   3  -1  11       26.12       27.40      0.90 o
   4  -1  11        0.90        1.23      0.54 o
  -6   0  11        7.20        6.71      0.86 o
  -5   0  11        6.11        7.15      0.36 o
  -4   0  11        6.28        7.23      0.34 o
  -3   0  11        0.35        0.03      0.36 o
  -2   0  11        7.54        6.61      0.29 o
  -1   0  11        3.47        3.05      0.24 o
   0   0  11        1.30        1.02      0.31 o
   1   0  11       20.72       20.22      0.47 o
   2   0  11       95.92       96.64      1.45 o
   3   0  11       23.83       24.30      0.87 o
   4   0  11       33.08       34.33      0.63 o
  -6   1  11        8.68        8.38      0.57 o
  -5   1  11        1.33        1.95      0.40 o
  -4   1  11       16.35       14.50      0.51 o
  -3   1  11       53.57       51.76      1.11 o
  -2   1  11       37.39       39.33      1.06 o
  -1   1  11       17.08       16.92      0.45 o
   0   1  11       24.95       23.04      0.62 o
   1   1  11       27.99       27.31      1.82 o
   2   1  11        2.94        2.13      0.37 o
   3   1  11       25.56       26.79      0.64 o
   4   1  11        0.82        0.23      0.81 o
  -6   2  11        0.93       -0.90      1.07 o
  -5   2  11       12.31       11.32      0.54 o
  -4   2  11        4.42        4.99      0.56 o
  -3   2  11        4.34        4.11      0.37 o
  -2   2  11        4.28        3.83      0.37 o
  -1   2  11      187.86      189.45      4.87 o
   0   2  11       13.14       12.92      0.42 o
   1   2  11       10.91       10.50      0.51 o
   2   2  11       22.67       23.62      1.00 o
   3   2  11       10.17       10.55      0.51 o
   4   2  11        6.50        6.46      0.51 o
  -6   3  11        1.76        1.44      0.83 o
  -5   3  11        5.47        6.94      0.50 o
  -4   3  11        3.38        3.79      0.39 o
  -3   3  11       10.62        9.92      0.43 o
  -2   3  11       37.01       37.53      0.78 o
  -1   3  11        7.79        9.23      0.41 o
   0   3  11       16.44       17.60      0.58 o
   1   3  11       15.19       15.78      0.47 o
   2   3  11        2.17        1.95      1.04 o
   3   3  11       13.56       14.50      0.54 o
   4   3  11        7.02        6.22      0.53 o
  -5   4  11        0.36        0.26      0.59 o
  -4   4  11       10.51        9.95      0.49 o
  -3   4  11        3.87        4.00      0.52 o
  -2   4  11       21.71       20.66      0.53 o
  -1   4  11       19.25       18.80      0.68 o
   0   4  11        2.83        3.69      0.35 o
   1   4  11        6.79        7.02      0.43 o
   2   4  11       29.43       30.17      1.78 o
   3   4  11        9.41        9.38      0.82 o
  -5   5  11        2.62        3.10      0.45 o
  -4   5  11        2.51        2.28      0.38 o
  -3   5  11       10.61        9.84      0.46 o
  -2   5  11       29.80       27.68      0.62 o
  -1   5  11        6.57        6.40      0.41 o
   0   5  11       20.50       19.85      0.53 o
   1   5  11       28.33       29.21      0.62 o
   2   5  11        1.60        1.96      1.17 o
   3   5  11       16.75       15.88      0.57 o
  -5   6  11        9.86        8.47      0.55 o
  -4   6  11        5.85        5.90      0.90 o
  -3   6  11        5.39        4.34      0.56 o
  -2   6  11        2.18        1.70      0.56 o
  -1   6  11       27.16       27.79      0.61 o
   0   6  11        1.05        1.23      0.34 o
   1   6  11       10.81       10.78      1.50 o
   2   6  11        4.93        5.09      0.46 o
   3   6  11        4.59        5.00      0.52 o
  -4   7  11        3.25        3.71      0.45 o
  -3   7  11       22.08       23.72      1.48 o
  -2   7  11       14.70       15.66      0.54 o
  -1   7  11        0.51        0.32      0.69 o
   0   7  11       29.26       29.15      0.65 o
   1   7  11        0.42       -0.09      0.71 o
   2   7  11        1.13       -0.08      0.81 o
  -4   8  11       10.25       10.32      0.58 o
  -3   8  11        2.47        1.65      0.42 o
  -2   8  11        5.11        5.01      0.46 o
  -1   8  11        8.73        7.66      0.48 o
   0   8  11        1.97        1.34      0.61 o
   1   8  11        4.80        4.30      0.45 o
  -3   9  11        2.22        3.05      0.48 o
  -2   9  11        1.31        0.41      0.82 o
  -1   9  11        0.97        1.34      0.44 o
   0   9  11        6.66        8.15      0.69 o
  -3  -8  12        3.31        4.31      0.57 o
  -2  -8  12        0.32       -0.13      1.07 o
  -1  -8  12       20.91       21.29      0.79 o
   0  -8  12        0.18       -0.90      0.90 o
  -4  -7  12        1.06        1.09      0.53 o
  -3  -7  12        1.38        1.66      0.54 o
  -2  -7  12       43.00       41.72      1.18 o
  -1  -7  12        0.79        0.30      1.02 o
   0  -7  12       13.91       13.41      0.47 o
   1  -7  12       11.30       12.45      0.70 o
  -4  -6  12       10.60       10.60      0.63 o
  -3  -6  12        4.31        4.08      0.53 o
  -2  -6  12       10.03        8.86      0.58 o
  -1  -6  12       20.57       21.27      0.70 o
   0  -6  12        0.81        0.09      0.73 o
   1  -6  12        0.14       -0.77      1.02 o
   2  -6  12       16.56       19.06      0.78 o
  -5  -5  12        3.59        3.94      0.61 o
  -4  -5  12        2.55        2.49      0.49 o
  -3  -5  12        2.34        2.24      0.47 o
  -2  -5  12        9.24        9.08      0.56 o
  -1  -5  12        1.60        0.65      1.02 o
   0  -5  12        4.60        4.75      0.33 o
   1  -5  12        3.53        4.03      0.49 o
   2  -5  12        7.47        7.22      0.60 o
  -5  -4  12        0.52        0.59      0.52 o
  -4  -4  12        0.02       -0.95      0.95 o
  -3  -4  12       11.05        9.97      0.57 o
  -2  -4  12       14.65       14.45      0.59 o
  -1  -4  12       31.62       30.07      0.87 o
   0  -4  12       11.73       11.33      0.39 o
   1  -4  12        0.79        0.53      0.45 o
   2  -4  12       15.65       16.53      0.70 o
   3  -4  12        4.15        4.07      0.56 o
  -5  -3  12        5.18        5.27      0.59 o
  -4  -3  12        6.63        4.53      0.54 o
  -3  -3  12        7.60        7.53      0.51 o
  -2  -3  12       10.71        9.78      0.54 o
  -1  -3  12       11.75       11.63      0.53 o
   0  -3  12        3.87        3.42      0.31 o
   1  -3  12       10.18       11.24      0.59 o
   2  -3  12        6.80        6.00      0.54 o
   3  -3  12        0.95       -0.40      1.23 o
  -5  -2  12        2.75        2.67      0.51 o
  -4  -2  12       26.15       25.28      0.75 o
  -3  -2  12        7.75        7.68      0.52 o
  -2  -2  12        4.65        4.52      0.48 o
  -1  -2  12       20.41       18.15      0.61 o
   0  -2  12       11.96       12.57      0.38 o
   1  -2  12        4.66        3.87      0.49 o
   2  -2  12       11.86       12.98      0.63 o
   3  -2  12        9.98       10.16      0.63 o
  -6  -1  12        3.28        3.52      0.65 o
  -5  -1  12        6.08        6.47      0.57 o
  -4  -1  12        1.58       -0.75      1.05 o
  -3  -1  12       10.53       12.09      0.56 o
  -2  -1  12       83.20       85.05      2.26 o
  -1  -1  12       38.01       38.62      1.11 o
   0  -1  12       66.72       63.71      1.34 o
   1  -1  12       11.39       10.94      0.57 o
   2  -1  12       19.46       19.68      0.69 o
   3  -1  12       25.26       25.80      0.82 o
  -6   0  12        1.95        3.23      0.40 o
  -5   0  12        0.02        0.16      0.45 o
  -4   0  12        0.42        0.57      0.57 o
  -3   0  12        3.15        3.83      0.30 o
  -2   0  12        9.67        9.28      0.34 o
  -1   0  12       71.42       72.33      1.39 o
   0   0  12        0.12        0.01      0.31 o
   1   0  12       27.42       26.78      0.66 o
   2   0  12       37.54       41.12      0.73 o
   3   0  12       13.36       13.02      0.43 o
  -6   1  12        3.18        3.24      0.52 o
  -5   1  12        6.17        6.92      0.46 o
  -4   1  12        1.56        0.90      0.39 o
  -3   1  12       10.81       11.75      0.47 o
  -2   1  12       83.25       84.25      1.65 o
  -1   1  12       37.89       38.79      0.87 o
   0   1  12       66.23       64.76      3.05 o
   1   1  12       11.14       12.14      0.46 o
   2   1  12       19.21       17.34      0.56 o
   3   1  12       25.03       25.64      0.66 o
  -5   2  12        2.81        2.91      0.43 o
  -4   2  12       26.16       25.80      0.61 o
  -3   2  12        7.60        7.95      0.61 o
  -2   2  12        4.81        4.82      0.39 o
  -1   2  12       19.31       17.56      0.49 o
   0   2  12       11.60       12.48      0.44 o
   1   2  12        4.55        4.56      0.58 o
   2   2  12       11.69       13.06      0.52 o
   3   2  12       10.05        9.94      0.52 o
  -5   3  12        5.05        5.62      0.46 o
  -4   3  12        6.63        5.96      0.43 o
  -3   3  12        7.66        7.38      0.44 o
  -2   3  12       10.33        9.42      0.87 o
  -1   3  12       11.55       11.49      0.45 o
   0   3  12        3.57        3.29      0.37 o
   1   3  12       10.51       11.09      0.47 o
   2   3  12        6.78        7.34      0.92 o
   3   3  12        0.84        0.50      0.95 o
  -5   4  12        0.55       -0.86      1.07 o
  -4   4  12        0.01       -0.39      0.77 o
  -3   4  12       11.09       11.48      0.47 o
  -2   4  12       14.52       14.68      0.60 o
  -1   4  12       32.58       32.45      0.65 o
   0   4  12       11.83       10.68      0.45 o
   1   4  12        0.81       -0.57      0.78 o
   2   4  12       15.89       17.63      0.57 o
   3   4  12        4.10        4.64      1.34 o
  -5   5  12        3.74        3.88      0.49 o
  -4   5  12        2.58        2.07      0.40 o
  -3   5  12        2.24        2.62      0.39 o
  -2   5  12        9.32        9.05      0.51 o
  -1   5  12        1.61        1.74      0.36 o
   0   5  12        4.88        5.45      0.40 o
   1   5  12        3.25        3.29      0.40 o
   2   5  12        7.48        6.69      0.59 o
  -4   6  12       10.68       11.80      0.94 o
  -3   6  12        4.43        5.06      0.43 o
  -2   6  12        9.88       10.64      0.69 o
  -1   6  12       21.08       21.94      0.59 o
   0   6  12        0.93        0.92      0.46 o
   1   6  12        0.13       -0.47      0.47 o
   2   6  12       16.50       17.64      0.65 o
  -4   7  12        1.08        1.57      0.42 o
  -3   7  12        1.32       -0.07      0.84 o
  -2   7  12       42.98       42.51      2.55 o
  -1   7  12        0.78        0.48      0.52 o
   0   7  12       13.92       13.15      0.54 o
   1   7  12       11.70       11.96      1.22 o
  -3   8  12        3.22        4.08      0.48 o
  -2   8  12        0.35        0.57      0.54 o
  -1   8  12       20.67       21.97      1.62 o
   0   8  12        0.15       -0.36      0.53 o
  -3  -7  13        0.72        0.40      1.06 o
  -2  -7  13        8.57        9.29      0.68 o
  -1  -7  13       13.33       13.12      0.72 o
   0  -7  13        3.20        3.97      0.41 o
  -4  -6  13        2.88        2.57      0.56 o
  -3  -6  13        9.75       10.41      0.63 o
  -2  -6  13        3.05        3.27      0.52 o
  -1  -6  13        1.46        2.05      0.48 o
   0  -6  13        3.83        4.54      0.37 o
   1  -6  13        0.25       -1.14      1.14 o
  -4  -5  13        0.67        0.44      1.04 o
  -3  -5  13        4.60        4.67      0.52 o
  -2  -5  13       12.44       11.48      0.61 o
  -1  -5  13        1.22        1.31      0.46 o
   0  -5  13        3.62        2.83      0.35 o
   1  -5  13       14.22       15.81      0.68 o
   2  -5  13        3.74        4.46      0.59 o
  -5  -4  13        2.43        2.13      0.54 o
  -4  -4  13        0.24       -0.13      1.00 o
  -3  -4  13        1.67        1.80      0.48 o
  -2  -4  13        0.74       -0.22      0.94 o
  -1  -4  13        1.51        0.51      0.91 o
   0  -4  13        3.20        3.96      0.85 o
   1  -4  13        9.02        7.04      0.57 o
   2  -4  13        0.66        0.38      0.52 o
  -5  -3  13        1.03       -0.19      1.08 o
  -4  -3  13        2.20        2.02      0.49 o
  -3  -3  13       13.35       12.13      0.61 o
  -2  -3  13        7.24        7.34      0.55 o
  -1  -3  13        1.92        2.64      0.44 o
   0  -3  13        0.17        0.12      0.63 o
   1  -3  13        6.86        6.66      0.54 o
   2  -3  13       10.70       10.30      0.65 o
  -5  -2  13        0.43       -0.95      1.19 o
  -4  -2  13        5.33        6.13      0.52 o
  -3  -2  13       12.02       11.63      0.59 o
  -2  -2  13       36.04       34.48      1.02 o
  -1  -2  13        8.16        9.38      0.54 o
   0  -2  13        1.40        1.69      0.30 o
   1  -2  13        3.93        4.39      0.49 o
   2  -2  13       16.68       17.75      0.75 o
  -5  -1  13        7.73        9.99      0.64 o
  -4  -1  13        3.54        3.36      0.52 o
  -3  -1  13        2.08        2.78      0.46 o
  -2  -1  13       64.90       65.12      2.05 o
  -1  -1  13       12.21       13.26      0.63 o
   0  -1  13       13.85       14.44      1.02 o
   1  -1  13       10.81       11.64      0.58 o
   2  -1  13        7.58        7.76      0.59 o
   3  -1  13        5.06        5.66      0.65 o
  -5   0  13        0.02       -0.11      0.63 o
  -4   0  13        2.18        2.36      0.36 o
  -3   0  13        6.61        7.06      0.35 o
  -2   0  13       31.86       33.23      0.57 o
  -1   0  13      154.37      159.04      1.86 o
   0   0  13        4.20        4.52      0.26 o
   1   0  13        2.86        2.50      0.29 o
   2   0  13       10.53       11.65      0.40 o
   3   0  13       12.38       12.23      0.45 o
  -5   1  13        7.65        8.55      0.51 o
  -4   1  13        3.70        3.97      0.47 o
  -3   1  13        2.20        2.30      0.38 o
  -2   1  13       63.95       65.56      1.34 o
  -1   1  13       12.52       13.52      0.62 o
   0   1  13       13.62       13.70      0.50 o
   1   1  13       11.09       11.66      0.49 o
   2   1  13        7.51        6.37      0.49 o
   3   1  13        5.08        6.39      0.52 o
  -5   2  13        0.43        0.91      0.80 o
  -4   2  13        5.34        5.18      0.64 o
  -3   2  13       11.95       12.77      0.67 o
  -2   2  13       35.86       36.81      1.22 o
  -1   2  13        7.76        7.98      0.46 o
   0   2  13        1.32        0.36      0.45 o
   1   2  13        3.83        4.01      0.49 o
   2   2  13       16.54       17.21      0.59 o
  -5   3  13        0.91        0.85      0.53 o
  -4   3  13        2.17        3.05      0.59 o
  -3   3  13       13.38       12.26      0.64 o
  -2   3  13        7.46        7.75      0.44 o
  -1   3  13        1.84        1.66      0.38 o
   0   3  13        0.20        0.49      0.34 o
   1   3  13        6.83        7.47      0.59 o
   2   3  13       10.78       10.19      1.31 o
  -5   4  13        2.44        1.46      0.56 o
  -4   4  13        0.30        0.15      0.70 o
  -3   4  13        1.75        1.93      0.44 o
  -2   4  13        0.75        0.46      0.46 o
  -1   4  13        1.37        1.62      0.36 o
   0   4  13        3.37        3.40      0.39 o
   1   4  13        9.06        8.05      0.72 o
   2   4  13        0.64        0.07      0.53 o
  -4   5  13        0.71        1.03      0.51 o
  -3   5  13        4.51        4.00      0.48 o
  -2   5  13       12.40       10.04      0.51 o
  -1   5  13        1.33        1.11      0.77 o
   0   5  13        3.71        3.56      0.40 o
   1   5  13       14.46       15.21      0.57 o
   2   5  13        3.68        3.09      1.54 o
  -4   6  13        2.90        3.23      0.48 o
  -3   6  13        9.85       10.15      0.51 o
  -2   6  13        3.09        3.67      0.64 o
  -1   6  13        1.49        0.83      0.50 o
   0   6  13        4.08        4.25      0.44 o
   1   6  13        0.24       -0.48      0.78 o
  -3   7  13        0.67        0.37      0.46 o
  -2   7  13        8.59        9.51      0.57 o
  -1   7  13       13.36       13.63      1.26 o
   0   7  13        3.28        4.03      0.48 o
  -2  -6  14        6.93        6.60      0.65 o
  -1  -6  14        0.67        1.85      0.52 o
   0  -6  14        6.79        7.27      0.44 o
  -3  -5  14        1.03       -0.97      1.17 o
  -2  -5  14        4.48        4.76      0.54 o
  -1  -5  14        2.96        2.36      0.52 o
   0  -5  14        0.21       -0.45      0.45 o
   1  -5  14        0.65        1.26      0.52 o
  -4  -4  14        3.07        1.73      0.54 o
  -3  -4  14        4.41        4.84      0.52 o
  -2  -4  14        0.24        0.49      0.93 o
  -1  -4  14        0.09       -1.00      1.00 o
   0  -4  14        0.91        1.02      0.33 o
   1  -4  14        2.40        1.80      0.56 o
  -4  -3  14        0.51       -0.77      1.02 o
  -3  -3  14        1.82        1.82      0.49 o
  -2  -3  14       17.08       17.32      0.69 o
  -1  -3  14        6.57        6.80      0.54 o
   0  -3  14        0.81        0.31      0.67 o
   1  -3  14        4.21        4.42      0.56 o
  -4  -2  14        0.35       -1.15      1.15 o
  -3  -2  14       12.30       14.02      0.65 o
  -2  -2  14        9.01        9.85      0.62 o
  -1  -2  14        9.89        9.93      0.57 o
   0  -2  14        3.57        3.52      0.36 o
   1  -2  14        2.68        2.98      0.51 o
   2  -2  14        7.27        8.05      0.66 o
  -4  -1  14        1.93        2.14      0.52 o
  -3  -1  14        1.19        0.00      0.99 o
  -2  -1  14       11.56       11.94      0.65 o
  -1  -1  14       25.38       25.16      0.74 o
   0  -1  14        4.47        4.53      0.36 o
   1  -1  14        3.65        3.19      0.54 o
   2  -1  14       18.15       18.89      0.79 o
  -5   0  14        1.48        2.79      0.59 o
  -4   0  14        2.71        1.80      0.37 o
  -3   0  14       16.16       14.39      0.43 o
  -2   0  14        0.55        0.32      0.46 o
  -1   0  14        0.09       -0.45      0.45 o
   0   0  14       17.69       18.72      0.37 o
   1   0  14        4.53        4.64      0.35 o
   2   0  14        0.49        1.20      0.82 o
  -4   1  14        1.95        2.53      0.43 o
  -3   1  14        1.19        2.03      0.54 o
  -2   1  14       11.47       12.68      0.63 o
  -1   1  14       24.74       23.54      0.61 o
   0   1  14        4.43        4.15      0.61 o
   1   1  14        3.56        4.19      0.44 o
   2   1  14       18.07       18.33      0.65 o
  -4   2  14        0.37       -0.75      0.75 o
  -3   2  14       12.32       14.36      0.55 o
  -2   2  14        9.20       10.53      0.51 o
  -1   2  14       10.08       10.03      0.49 o
   0   2  14        3.86        4.42      0.51 o
   1   2  14        2.70        2.55      0.42 o
   2   2  14        7.30        7.26      0.53 o
  -4   3  14        0.44        0.02      0.76 o
  -3   3  14        1.81        0.32      0.50 o
  -2   3  14       17.01       15.60      0.55 o
  -1   3  14        6.69        6.77      0.46 o
   0   3  14        0.81       -0.15      0.68 o
   1   3  14        4.15        4.64      0.46 o
  -4   4  14        3.08        3.22      0.60 o
  -3   4  14        4.38        3.15      0.46 o
  -2   4  14        0.24       -0.28      0.75 o
  -1   4  14        0.07       -0.04      0.62 o
   0   4  14        0.92        1.59      1.03 o
   1   4  14        2.39        3.05      0.67 o
  -3   5  14        1.04        0.85      0.72 o
  -2   5  14        4.46        4.50      0.47 o
  -1   5  14        2.92        3.38      0.44 o
   0   5  14        0.22        0.40      0.51 o
   1   5  14        0.71        0.05      0.81 o
  -2   6  14        7.05        5.86      0.80 o
  -1   6  14        0.67        1.44      0.48 o
   0   6  14        6.64        6.61      0.52 o
  -3  -4  15        7.32        8.00      0.66 o
  -2  -4  15        3.56        2.68      0.59 o
  -1  -4  15        0.93       -0.14      0.52 o
   0  -4  15        1.82        1.02      0.54 o
  -3  -3  15        1.77        1.76      0.54 o
  -2  -3  15        5.96        6.13      0.59 o
  -1  -3  15        9.79       10.77      0.62 o
   0  -3  15        2.15        3.03      0.37 o
  -3  -2  15        1.56        2.12      0.54 o
  -2  -2  15        6.05        6.55      0.60 o
  -1  -2  15        2.30        1.92      0.49 o
   0  -2  15        2.01        0.13      0.83 o
   1  -2  15        5.72        6.49      0.64 o
  -4  -1  15        1.49        1.37      0.55 o
  -3  -1  15        3.18        3.78      0.54 o
  -2  -1  15        4.79        5.59      0.55 o
  -1  -1  15        0.46        0.32      0.51 o
   0  -1  15       16.15       15.95      0.51 o
   1  -1  15        1.30        1.40      0.56 o
  -4   0  15        0.19       -0.26      0.65 o
  -3   0  15        4.55        5.22      0.36 o
  -2   0  15       25.85       23.88      0.50 o
  -1   0  15        6.09        5.26      0.38 o
   0   0  15        0.91        0.93      0.35 o
   1   0  15       38.83       39.46      0.83 o
  -4   1  15        1.51        1.64      0.44 o
  -3   1  15        3.28        3.41      0.47 o
  -2   1  15        4.92        4.28      0.47 o
  -1   1  15        0.54        0.57      0.74 o
   0   1  15       15.85       16.46      0.59 o
   1   1  15        1.35        2.17      0.45 o
  -3   2  15        1.65        2.17      0.46 o
  -2   2  15        6.02        6.06      0.49 o
  -1   2  15        2.29        1.34      0.57 o
   0   2  15        2.17        1.72      0.45 o
   1   2  15        5.50        5.06      0.94 o
  -3   3  15        1.72        2.26      1.55 o
  -2   3  15        5.96        6.20      0.50 o
  -1   3  15        9.94       10.59      0.80 o
   0   3  15        2.15        2.13      0.57 o
  -3   4  15        7.34        7.28      0.55 o
  -2   4  15        3.49        4.68      0.48 o
  -1   4  15        0.93        0.91      0.74 o
   0   4  15        1.82        2.77      0.44 o
  -2  -1  16        2.80        2.74      0.59 o
  -1  -1  16        4.04        4.54      0.60 o
  -2   0  16        0.04       -0.51      0.51 o
  -1   0  16       11.76       11.63      0.48 o
  -2   1  16        2.79        2.63      0.50 o
  -1   1  16        4.22        4.93      0.50 o
 
